# Supplementary material for: Metagenomic Analysis of Taxa Associated with Lutzomyia longipalpis, Vector of Visceral Leishmaniasis, Using an Unbiased High-Throughput Approach
Source: PLoS Negl Trop Dis. 2011 Sep 6;5(9):e1304. doi: 10.1371/journal.pntd.0001304 (PMC3167787; doi:10.1371/journal.pntd.0001304)
Supplement: Table S1 — This table lists all the reads that showed significant hits in the homology database searches (1e-50 cutoff E-value). Reads are grouped according to the sample they were identified in (PP1, SS1, PP2 or SS2). The information provided for each read includes: read accession number (number assigned to each read by NCBI SRA), read number (number assigned to each read when the samples were sequenced), hit accession number (of the hit with the highest E-value), a brief description of the hit and its E-value as indicated by the homology search. (XLS) [file pntd.0001304.s001.xls]

## Sheet: Sheet1
Table S1. Reads that showed significant hits (1e-50 cutoff E-value)
Sample	Read accession number	Read number	Hit accession number	Description	E-value
PP1	gnl|SRA|SRR089613.20466	F1UMNMG03HKTUF	gb|BU474449.1|	Gallus gallus cDNA clone ChEST676h9 5'	e-130
	gnl|SRA|SRR089613.29584	F1UMNMG03F4XGU	gb|BU474449.1|	Gallus gallus cDNA clone ChEST676h9 5'	e-130
	gnl|SRA|SRR089613.56478	F1UMNMG03GUXF6	gb|BU474449.1|	Gallus gallus cDNA clone ChEST676h9 5'	e-130
	gnl|SRA|SRR089613.141460	F1UMNMG03FRFZO	ref|XM_416260.2|	Gallus gallus similar to DEAD (Asp-Glu-Ala-Asp) box	0
	gnl|SRA|SRR089613.123474	F1UMNMG03HLYTS	ref|XM_416260.2|	Gallus gallus similar to DEAD (Asp-Glu-Ala-Asp) box	0
	gnl|SRA|SRR089613.274810	F1UMNMG03HEEV8	gb|AC198437.3|	Gallus gallus BAC clone CH261-48H7 from chromosome z	0
	gnl|SRA|SRR089613.262871	F1UMNMG03HGIWI	gb|AC198437.3|	Gallus gallus BAC clone CH261-48H7 from chromosome z	0
	gnl|SRA|SRR089613.75297	F1UMNMG03F9AZ7	gb|AC192000.3|	Gallus gallus BAC clone CH261-6L14 from chromosome z	e-146
	gnl|SRA|SRR089613.128310	F1UMNMG03GZ3RR	gb|AC192000.3|	Gallus gallus BAC clone CH261-6L14 from chromosome z	e-141
	gnl|SRA|SRR089613.13498	F1UMNMG03HDSY4	gb|AC189107.5|	Gallus gallus BAC clone CH261-140C3 from chromosome z	e-167
	gnl|SRA|SRR089613.273140	F1UMNMG03HMLR8	gb|AC189107.5|	Gallus gallus BAC clone CH261-140C3 from chromosome z	e-154
	gnl|SRA|SRR089613.30189	F1UMNMG03G5U3B	gb|AC182457.2|	Gallus gallus BAC clone CH261-191O3 from chromosome ul	1e-55
	gnl|SRA|SRR089613.92433	F1UMNMG03HD6FH	gb|AC182457.2|	Gallus gallus BAC clone CH261-191O3 from chromosome ul	2e-60
	gnl|SRA|SRR089613.99928	F1UMNMG03GH08W	gb|AC182260.2|	Gallus gallus BAC clone CH261-78E22 from chromosome w	e-150
	gnl|SRA|SRR089613.21639	F1UMNMG03FSB49	gb|AC182260.2|	Gallus gallus BAC clone CH261-78E22 from chromosome w	e-129
	gnl|SRA|SRR089613.5907	F1UMNMG03G4T51	gb|AC193648.3|	Gallus gallus BAC clone CH261-104F4 from chromosome z	4e-79
	gnl|SRA|SRR089613.8223	F1UMNMG03HAYK7	gb|AC147646.2|	Gallus gallus BAC clone CH261-13L1 from chromosome unknown	9e-74
	gnl|SRA|SRR089613.16883	F1UMNMG03FVSBR	gb|AC187570.3|	Gallus gallus BAC clone CH261-189F16 from chromosome z	2e-82
	gnl|SRA|SRR089613.17005	F1UMNMG03GZODK	gb|AC173212.3|	Gallus gallus BAC clone CH261-172N8 from chromosome w	1e-80
	gnl|SRA|SRR089613.18607	F1UMNMG03G70UC	gb|DR412062.1|	Gallus gallus gPGC_EST01904 Embryonic gonadal PGC cDNA Library	2e-53
	gnl|SRA|SRR089613.27742	F1UMNMG03FXVXG	gb|AC140947.1|	Gallus gallus BAC clone TAM33-40B24 from chromosome ul	4e-59
	gnl|SRA|SRR089613.36836	F1UMNMG03GFB01	gb|AC147446.3|	Gallus gallus BAC clone CH261-7A22 from chromosome unknown	0
	gnl|SRA|SRR089613.37642	F1UMNMG03F7X8B	gb|AC186175.3|	Gallus gallus BAC clone CH261-16G20 from chromosome w	1e-96
	gnl|SRA|SRR089613.39083	F1UMNMG03FXS18	gb|BU485496.1|	Gallus gallus cDNA clone ChEST833j5 5'	0
	gnl|SRA|SRR089613.46798	F1UMNMG03HCK0J	emb|AM982515.1|	Gallus gallus partial genomic XhoI repeat element	4e-67
	gnl|SRA|SRR089613.46996	F1UMNMG03GRMB7	gb|DT657259.1|	Gallus gallus normalized reproductive tract cDNA clone UAGgRT60_C02_C2_06 5-	e-100
	gnl|SRA|SRR089613.49126	F1UMNMG03G0U4H	gb|AC163710.4|	Gallus gallus BAC clone TAM31-16O5 from chromosome w	7e-60
	gnl|SRA|SRR089613.53330	F1UMNMG03G1F9M	gb|BU249134.1|	Gallus gallus cDNA clone ChEST737c20 5'	3e-97
	gnl|SRA|SRR089613.57557	F1UMNMG03GL4D0	gb|AC160019.2|	Gallus gallus BAC clone CH261-50H15 from chromosome unknown	0
	gnl|SRA|SRR089613.66709	F1UMNMG03HA3Y5	gb|BU216414.1|	Gallus gallus cDNA clone ChEST661p4 5'	2e-93
	gnl|SRA|SRR089613.69661	F1UMNMG03G1HDV	gb|BU128572.1|	Gallus gallus cDNA clone ChEST64g8 5'	6e-80
	gnl|SRA|SRR089613.70509	F1UMNMG03HGEWP	gb|DR416471.1|	Gallus gallus embryonic gonadal PGC cDNA Library	e-107
	gnl|SRA|SRR089613.75168	F1UMNMG03HNYQ1	gb|BU319456.1|	Gallus gallus cDNA clone ChEST844k18 5'	0
	gnl|SRA|SRR089613.78472	F1UMNMG03FYTK3	gb|AC188813.2|	Gallus gallus BAC clone CH261-87N24 from chromosome z	2e-75
	gnl|SRA|SRR089613.80398	F1UMNMG03HDVUS	gb|AC175674.2|	Gallus gallus BAC clone CH261-137E22 from chromosome ul	0
	gnl|SRA|SRR089613.83617	F1UMNMG03HHG0K	gb|M24755.1|	Gallus gallus clone pUGD0601 W chromosome-specific XhoI family	0
	gnl|SRA|SRR089613.89056	F1UMNMG03HNFOJ	ref|XM_417871.2|	Gallus gallus nuclear factor related to kappaB binding protein	7e-66
	gnl|SRA|SRR089613.89509	F1UMNMG03F7ZRK	gb|AC172242.3|	Gallus gallus BAC clone CH261-162M6 from chromosome ul	0
	gnl|SRA|SRR089613.101045	F1UMNMG03G1FCO	gb|CN237329.1|	Gallus gallus RJB130H12.ab1 RJtestis cDNA 5'	3e-63
	gnl|SRA|SRR089613.103751	F1UMNMG03FZIX9	gb|AC163712.3|	Gallus gallus BAC clone CH261-29M9 from chromosome ul	e-150
	gnl|SRA|SRR089613.112300	F1UMNMG03GSUBZ	gb|AF419700.1|	Gallus gallus 5S ribosomal RNA gene, complete sequence	e-108
	gnl|SRA|SRR089613.112476	F1UMNMG03HMRBF	emb|BX936187.1|	Gallus gallus finished cDNA, clone ChEST147e12	0
	gnl|SRA|SRR089613.116904	F1UMNMG03HI3GY	gb|AW355702.1|	Gallus gallus pft1c.pk004.d8 chicken fat cDNA library	6e-65
	gnl|SRA|SRR089613.126599	F1UMNMG03FRSC2	gb|DN927809.1|	Gallus gallus 4153104 BARC_3GAL chicken mixed tissue cDNA	3e-91
	gnl|SRA|SRR089613.131944	F1UMNMG03FY51I	gb|AC186171.3|	Gallus gallus BAC clone CH261-162G20 from chromosome w	0
	gnl|SRA|SRR089613.132604	F1UMNMG03FRBTJ	gb|BU274985.1|	Gallus gallus cDNA clone ChEST288i17 5'	3e-73
	gnl|SRA|SRR089613.140915	F1UMNMG03F0G81	gb|AC188943.4|	Gallus gallus BAC clone CH261-60G18 from chromosome z	0
	gnl|SRA|SRR089613.149331	F1UMNMG03G2A6F	gb|DN853334.1|	Gallus gallus mixed tissue cDNA clone 3GAL_36M18 5'	0
	gnl|SRA|SRR089613.150065	F1UMNMG03F68II	gb|CO422703.1|	Gallus gallus cDNA clone GGEZHT1014C06	0
	gnl|SRA|SRR089613.160058	F1UMNMG03FTDHC	ref|NM_204337.1|	Gallus gallus nibrin (NBN)	e-142
	gnl|SRA|SRR089613.168141	F1UMNMG03GFNZK	gb|AC145931.4|	Gallus gallus BAC clone CH261-32O1 from chromosome unknown	7e-60
	gnl|SRA|SRR089613.176477	F1UMNMG03FYGVJ	gb|AC189120.2|	Gallus gallus BAC clone CH261-17N11 from chromosome z	0
	gnl|SRA|SRR089613.177799	F1UMNMG03F5XFM	gb|AC186868.3|	Gallus gallus BAC clone TAM33-56P22 from chromosome z	0
	gnl|SRA|SRR089613.192413	F1UMNMG03F6YDL	ref|XM_420625.2|	Gallus gallus similar to KIAA1109 protein	0
	gnl|SRA|SRR089613.205752	F1UMNMG03FS0R9	ref|XM_001231443.1|	Gallus gallus hypothetical protein LOC768737	e-147
	gnl|SRA|SRR089613.213548	F1UMNMG03GF0WS	gb|AC203184.1|	Gallus gallus BAC clone CH261-109I8 from chromosome z	0
	gnl|SRA|SRR089613.226677	F1UMNMG03HLJ7P	gb|AC175466.2|	Gallus gallus BAC clone CH261-8A20 from chromosome ul	5e-77
	gnl|SRA|SRR089613.239871	F1UMNMG03FRV1I	gb|AC192636.3|	Gallus gallus BAC clone CH261-21B1 from chromosome z	e-137
	gnl|SRA|SRR089613.243950	F1UMNMG03FQQVG	gb|AC171006.3|	Gallus gallus BAC clone CH261-172K16 from chromosome ul	2e-89
	gnl|SRA|SRR089613.265898	F1UMNMG03GTXRO	ref|XM_422643.2|	Gallus gallus similar to ITM2C (LOC424831)	4e-62
	gnl|SRA|SRR089613.270320	F1UMNMG03G9PBM	emb|X57344.1|	Gallus gallus repetitive DNA	0
	gnl|SRA|SRR089613.271013	F1UMNMG03FP4H0	gb|U88211.1|	Gallus gallus retrotransposon CR1	e-138
	gnl|SRA|SRR089613.276081	F1UMNMG03G3FSN	gb|AC233732.2|	Gallus gallus FOSMID clone J_AD-598P21 from chromosome z	1e-65
	gnl|SRA|SRR089613.178984	F1UMNMG03HMNFQ	emb|BX897752.7|	Gallus gallus DNA sequence from clone WAG-88M21	e-126
	gnl|SRA|SRR089613.261666	F1UMNMG03HJY8V	emb|BX649222.6|	Gallus gallus DNA sequence from clone WAG-90O5	e-163
	gnl|SRA|SRR089613.99688	F1UMNMG03GMCCB	gb|GH637208.1|	Elaeis guineensis cDNA clone EG-S41_005_A07 5'	e-130
	gnl|SRA|SRR089613.155251	F1UMNMG03G9N6J	gb|GH637208.1|	Elaeis guineensis cDNA clone EG-S41_005_A07 5'	e-130
	gnl|SRA|SRR089613.163421	F1UMNMG03GOKFB	gb|GH637208.1|	Elaeis guineensis cDNA clone EG-S41_005_A07 5'	e-130
	gnl|SRA|SRR089613.18540	F1UMNMG03HL087	gb|EL694576.1|	Elaeis guineensis root cDNA clone OPVRXX_A4302A.seq	e-129
	gnl|SRA|SRR089613.20622	F1UMNMG03GPEPM	gb|BG594511.1|	Solanum tuberosum cDNA clone cSTS7N23 5'	4e-62
	gnl|SRA|SRR089613.75928	F1UMNMG03GPZXX	gb|BG594511.1|	Solanum tuberosum cDNA clone cSTS7N23 5'	4e-62
	gnl|SRA|SRR089613.125127	F1UMNMG03GKCTW	gb|BG594511.1|	Solanum tuberosum cDNA clone cSTS7N23 5'	4e-67
	gnl|SRA|SRR089613.244595	F1UMNMG03GGGUE	gb|CP001646.1|	Ralstonia pickettii 12D plasmid pRp12D01	0
	gnl|SRA|SRR089613.258641	F1UMNMG03HHXIE	gb|CP001646.1|	Ralstonia pickettii 12D plasmid pRp12D01	0
	gnl|SRA|SRR089613.106425	F1UMNMG03F59DZ	gb|AY273961.1|	Peronospora conglomerata large subunit ribosomal RNA gene	2e-60
	gnl|SRA|SRR089613.108228	F1UMNMG03GNMFL	gb|AY273961.1|	Peronospora conglomerata large subunit ribosomal RNA gene	2e-60
	gnl|SRA|SRR089613.58194	F1UMNMG03HGVO6	ref|NG_001019.5|	Homo sapiens immunoglobulin heavy locus (IGH@) on chromosome 14	0
	gnl|SRA|SRR089613.20258	F1UMNMG03GP6IO	gb|FJ345351.1|	Cunninghamella bertholletiae strain ATCC 42115 18S ribosomal RNA	3e-62
	gnl|SRA|SRR089613.44677	F1UMNMG03GVU83	gb|FG691179.1|	Anolis carolinensis pooled normalized embryo cDNA	2e-83
	gnl|SRA|SRR089613.23703	F1UMNMG03HEW47	gb|DQ883972.1|	Oryza sativa (japonica cultivar-group) cDNA	6e-80
	gnl|SRA|SRR089613.67736	F1UMNMG03G6Y9M	gb|CP000922.1|	Anoxybacillus flavithermus WK1, complete genome	e-165
	gnl|SRA|SRR089613.198140	F1UMNMG03GDY4D	dbj|BA000043.1|	Geobacillus kaustophilus HTA426 DNA, complete genome	0
	gnl|SRA|SRR089613.168399	F1UMNMG03HMYPX	emb|AL939115.1|	Streptomyces coelicolor A3(2) complete genome	0
	gnl|SRA|SRR089613.153428	F1UMNMG03G4HFZ	gb|AE017283.1|	Propionibacterium acnes KPA171202, complete genome	0
SS1	gnl|SRA|SRR089611.39097	F1UMNMG01A2CBT	gb|GH637376.1|	Elaeis guineensis cDNA clone EG-S41_006_G10 5'	4e-90
	gnl|SRA|SRR089611.82782	F1UMNMG01AVE4N	gb|GH637376.1|	Elaeis guineensis cDNA clone EG-S41_006_G10 5'	4e-90
	gnl|SRA|SRR089611.101908	F1UMNMG01B0YCN	gb|GH637376.1|	Elaeis guineensis cDNA clone EG-S41_006_G10 5'	4e-90
	gnl|SRA|SRR089611.110927	F1UMNMG01B48NO	gb|GH637376.1|	Elaeis guineensis cDNA clone EG-S41_006_G10 5'	4e-90
	gnl|SRA|SRR089611.117776	F1UMNMG01A6UOG	gb|GH637376.1|	Elaeis guineensis cDNA clone EG-S41_006_G10 5'	4e-90
	gnl|SRA|SRR089611.119693	F1UMNMG01AUF9L	gb|GH637376.1|	Elaeis guineensis cDNA clone EG-S41_006_G10 5'	4e-90
	gnl|SRA|SRR089611.130514	F1UMNMG01B7PJW	gb|GH637376.1|	Elaeis guineensis cDNA clone EG-S41_006_G10 5'	4e-90
	gnl|SRA|SRR089611.132412	F1UMNMG01B5D9N	gb|GH637376.1|	Elaeis guineensis cDNA clone EG-S41_006_G10 5'	4e-90
	gnl|SRA|SRR089611.135650	F1UMNMG01BR8GA	gb|GH637376.1|	Elaeis guineensis cDNA clone EG-S41_006_G10 5'	4e-90
	gnl|SRA|SRR089611.137974	F1UMNMG01CA2V7	gb|GH637376.1|	Elaeis guineensis cDNA clone EG-S41_006_G10 5'	4e-90
	gnl|SRA|SRR089611.138909	F1UMNMG01BENIZ	gb|GH637376.1|	Elaeis guineensis cDNA clone EG-S41_006_G10 5'	4e-90
	gnl|SRA|SRR089611.139818	F1UMNMG01BX37T	gb|GH637376.1|	Elaeis guineensis cDNA clone EG-S41_006_G10 5'	4e-90
	gnl|SRA|SRR089611.150589	F1UMNMG01AZQ52	gb|GH637376.1|	Elaeis guineensis cDNA clone EG-S41_006_G10 5'	4e-90
	gnl|SRA|SRR089611.156818	F1UMNMG01B7VYY	gb|GH637376.1|	Elaeis guineensis cDNA clone EG-S41_006_G10 5'	4e-90
	gnl|SRA|SRR089611.158071	F1UMNMG01A22G4	gb|GH637376.1|	Elaeis guineensis cDNA clone EG-S41_006_G10 5'	4e-90
	gnl|SRA|SRR089611.169333	F1UMNMG01CJFT6	gb|GH637376.1|	Elaeis guineensis cDNA clone EG-S41_006_G10 5'	4e-90
	gnl|SRA|SRR089611.193507	F1UMNMG01CM593	gb|GH637376.1|	Elaeis guineensis cDNA clone EG-S41_006_G10 5'	1e-77
	gnl|SRA|SRR089611.36094	F1UMNMG01CI1G4	gb|BG594511.1|	Solanum tuberosum cDNA clone cSTS7N23 5'	2e-66
	gnl|SRA|SRR089611.63500	F1UMNMG01BM8W9	gb|BG594511.1|	Solanum tuberosum cDNA clone cSTS7N23 5'	4e-62
	gnl|SRA|SRR089611.187839	F1UMNMG01COC8B	emb|AL445928.8|	Homo sapiens DNA sequence from clone RP11-305E17 on chromosome 1	e-133
	gnl|SRA|SRR089611.18618	F1UMNMG01BI055	emb|AL445928.8|	Homo sapiens DNA sequence from clone RP11-305E17 on chromosome 1	e-128
	gnl|SRA|SRR089611.38959	F1UMNMG01AQDKW	emb|AL445928.8|	Homo sapiens DNA sequence from clone RP11-305E17 on chromosome 1	e-148
	gnl|SRA|SRR089611.75204	F1UMNMG01A7UMI	ref|NG_001019.5|	Homo sapiens immunoglobulin heavy locus (IGH@) on chromosome 14	0
	gnl|SRA|SRR089611.133439	F1UMNMG01CBY0T	ref|NG_001019.5|	Homo sapiens immunoglobulin heavy locus (IGH@) on chromosome 14	0
	gnl|SRA|SRR089611.165084	F1UMNMG01B355V	ref|NG_001019.5|	Homo sapiens immunoglobulin heavy locus (IGH@) on chromosome 14	0
	gnl|SRA|SRR089611.49023	F1UMNMG01A9XY8	tpg|BK001435.1|	Homo sapiens SULT2A1P pseudogene	0
	gnl|SRA|SRR089611.66307	F1UMNMG01A62YF	tpg|BK001435.1|	Homo sapiens SULT2A1P pseudogene	0
	gnl|SRA|SRR089611.13872	F1UMNMG01A6TH6	gb|FD395891.1|	Cryptosporidium muris (strain RN66) cDNA library, clone 1061039176377	5e-65
	gnl|SRA|SRR089611.146441	F1UMNMG01AZNC5	gb|GU610558.1|	Uncultured bacterium clone DF2381 16S ribosomal RNA gene (from cow faeces)	0
	gnl|SRA|SRR089611.202432	F1UMNMG01BHKSQ	gb|GU612496.1|	Uncultured bacterium clone DF4319 16S ribosomal RNA gene (from cow faeces)	0
	gnl|SRA|SRR089611.18865	F1UMNMG01BCRVO	gb|GD058298.1|	Capsicum annuum cDNA, mRNA sequence KS14009G02 KS14	0
	gnl|SRA|SRR089611.88783	F1UMNMG01AZRFW	gb|EV160794.1|	Brassica napus Bud library cDNA 0084656	0
	gnl|SRA|SRR089611.184465	F1UMNMG01BNZ8K	gb|EL902026.1|	Walnut root Juglans hindsii x Juglans regia cDNA clone WRO-02-5_IV_E09 5'	2e-53
	gnl|SRA|SRR089611.18808	F1UMNMG01CEOQN	gb|EF635381.1|	Rhapidophyllum hystrix internal transcribed spacer 1	6e-83
PP2	gnl|SRA|SRR089614.71813	F1UMNMG04J0U0X	ref|NG_001019.5|	Homo sapiens immunoglobulin heavy locus (IGH@) on chromosome 14	2e-95
	gnl|SRA|SRR089614.144884	F1UMNMG04ICGZC	ref|NG_001019.5|	Homo sapiens immunoglobulin heavy locus (IGH@) on chromosome 14	0
	gnl|SRA|SRR089614.163863	F1UMNMG04I3K8Y	ref|NG_001019.5|	Homo sapiens immunoglobulin heavy locus (IGH@) on chromosome 14	0
	gnl|SRA|SRR089614.196685	F1UMNMG04IT5JJ	ref|NG_001019.5|	Homo sapiens immunoglobulin heavy locus (IGH@) on chromosome 14	0
	gnl|SRA|SRR089614.139546	F1UMNMG04JDLZK	gb|AC025097.41|	Homo sapiens 12 BAC RP11-285E4	e-108
	gnl|SRA|SRR089614.188691	F1UMNMG04I4ECI	gb|AC025097.41|	Homo sapiens 12 BAC RP11-285E4	9e-95
	gnl|SRA|SRR089614.136790	F1UMNMG04IDHG6	gb|GH637208.1|	Elaeis guineensis cDNA clone EG-S41_005_A07 5'	e-130
	gnl|SRA|SRR089614.148493	F1UMNMG04IOVGK	gb|GH637208.1|	Elaeis guineensis cDNA clone EG-S41_005_A07 5'	e-126
	gnl|SRA|SRR089614.157487	F1UMNMG04H9A5N	gb|GH637208.1|	Elaeis guineensis cDNA clone EG-S41_005_A07 5'	e-130
	gnl|SRA|SRR089614.143841	F1UMNMG04JW0S0	gb|EL686708.1|	Elaeis guineensis shoot apex cDNA clone 85-C10-T3.seq	e-122
	gnl|SRA|SRR089614.166543	F1UMNMG04IR1UB	gb|EL686708.1|	Elaeis guineensis shoot apex cDNA clone 85-C10-T3.seq	e-103
	gnl|SRA|SRR089614.29003	F1UMNMG04JWN0P	gb|GH637376.1|	Elaeis guineensis cDNA clone EG-S41_006_G10 5'	4e-90
	gnl|SRA|SRR089614.3389	F1UMNMG04JV2IT	gb|GD094301.1|	Capsicum annuum cDNA KS20011B06 KS20	3e-59
	gnl|SRA|SRR089614.7787	F1UMNMG04J07WF	gb|GD058302.1|	Capsicum annuum cDNA KS14009G06 KS14	e-124
	gnl|SRA|SRR089614.115006	F1UMNMG04JAT80	gb|GD115287.1|	Capsicum annuum cDNA KS23046B09 KS23	e-140
	gnl|SRA|SRR089614.124155	F1UMNMG04H88PK	gb|GD060989.1|	Capsicum annuum cDNA KS14038H06 KS14	0
	gnl|SRA|SRR089614.142620	F1UMNMG04I96UJ	gb|GD098670.1|	Capsicum annuum cDNA KS20058E08 KS20	0
	gnl|SRA|SRR089614.140610	F1UMNMG04I7AIE	gb|DQ273794.1|	Mortierella verticillata isolate AFTOL-ID 141 28S ribosomal RNA gene	e-103
	gnl|SRA|SRR089614.147590	F1UMNMG04JM8VM	gb|DQ273794.1|	Mortierella verticillata isolate AFTOL-ID 141 28S ribosomal RNA gene	e-103
	gnl|SRA|SRR089614.165691	F1UMNMG04JCHGB	gb|DQ273794.1|	Mortierella verticillata isolate AFTOL-ID 141 28S ribosomal RNA gene	e-103
	gnl|SRA|SRR089614.156139	F1UMNMG04I7PZH	gb|CP000863.1|	Acinetobacter baumannii ACICU, complete genome	e-178
	gnl|SRA|SRR089614.158386	F1UMNMG04JF5QN	gb|CP000863.1|	Acinetobacter baumannii ACICU, complete genome	e-163
	gnl|SRA|SRR089614.7418	F1UMNMG04I0IYG	gb|GU458999.1|	Uncultured Veillonella sp. clone T0105 16S ribosomal RNA gene	4e-65
	gnl|SRA|SRR089614.96643	F1UMNMG04JYGCK	gb|FJ592579.1|	Uncultured bacterium clone A07_SB4A 16S rRNA gene (from wetland soil)	0
	gnl|SRA|SRR089614.28224	F1UMNMG04I1D5J	gb|FG170495.1|	Nicotiana tabacum cDNA 3' AGN_RNC002xf08r1.ab1	e-142
	gnl|SRA|SRR089614.90982	F1UMNMG04JZ5H9	gb|EZ192865.1|	Artemisia annua strain Artemis Contig6422	1e-57
	gnl|SRA|SRR089614.161064	F1UMNMG04JFO7X	gb|EU795160.1|	Uncultured bacterium GRIST22 genomic sequence (from Atlantic ocean)	0
	gnl|SRA|SRR089614.188523	F1UMNMG04I9HZC	gb|EU040243.2|	Toxicocladosporium irritans strain CBS 185.58 18S ribosomal RNA gene	e-100
SS2	gnl|SRA|SRR089612.5141	F1UMNMG02ERKOC	gb|FD415109.1|	Cryptosporidium muris (strain RN66) cDNA library, clone 1061039170641	9e-75
	gnl|SRA|SRR089612.6211	F1UMNMG02DVQ9T	gb|FD415109.1|	Cryptosporidium muris (strain RN66) cDNA library, clone 1061039170641	8e-94
	gnl|SRA|SRR089612.6862	F1UMNMG02EZTV5	gb|FD415109.1|	Cryptosporidium muris (strain RN66) cDNA library, clone 1061039170641	4e-74
	gnl|SRA|SRR089612.15046	F1UMNMG02EAOF8	gb|FD415109.1|	Cryptosporidium muris (strain RN66) cDNA library, clone 1061039170641	5e-70
	gnl|SRA|SRR089612.16913	F1UMNMG02DSGIL	gb|FD415109.1|	Cryptosporidium muris (strain RN66) cDNA library, clone 1061039170641	9e-84
	gnl|SRA|SRR089612.22982	F1UMNMG02DZ4LQ	gb|FD415109.1|	Cryptosporidium muris (strain RN66) cDNA library, clone 1061039170641	2e-84
	gnl|SRA|SRR089612.23585	F1UMNMG02D9FGW	gb|FD415109.1|	Cryptosporidium muris (strain RN66) cDNA library, clone 1061039170641	1e-62
	gnl|SRA|SRR089612.33677	F1UMNMG02ED10D	gb|FD415109.1|	Cryptosporidium muris (strain RN66) cDNA library, clone 1061039170641	2e-73
	gnl|SRA|SRR089612.35992	F1UMNMG02EBVXL	gb|FD415109.1|	Cryptosporidium muris (strain RN66) cDNA library, clone 1061039170641	7e-64
	gnl|SRA|SRR089612.44185	F1UMNMG02C9IML	gb|FD415109.1|	Cryptosporidium muris (strain RN66) cDNA library, clone 1061039170641	2e-61
	gnl|SRA|SRR089612.44375	F1UMNMG02DJPPX	gb|FD415109.1|	Cryptosporidium muris (strain RN66) cDNA library, clone 1061039170641	2e-73
	gnl|SRA|SRR089612.45226	F1UMNMG02D0320	gb|FD415109.1|	Cryptosporidium muris (strain RN66) cDNA library, clone 1061039170641	7e-89
	gnl|SRA|SRR089612.46612	F1UMNMG02D9TU1	gb|FD415109.1|	Cryptosporidium muris (strain RN66) cDNA library, clone 1061039170641	2e-67
	gnl|SRA|SRR089612.47867	F1UMNMG02EHGZB	gb|FD415109.1|	Cryptosporidium muris (strain RN66) cDNA library, clone 1061039170641	1e-71
	gnl|SRA|SRR089612.55144	F1UMNMG02EE10X	gb|FD415109.1|	Cryptosporidium muris (strain RN66) cDNA library, clone 1061039170641	1e-71
	gnl|SRA|SRR089612.62428	F1UMNMG02DLKY5	gb|FD415109.1|	Cryptosporidium muris (strain RN66) cDNA library, clone 1061039170641	5e-74
	gnl|SRA|SRR089612.68636	F1UMNMG02E3Y00	gb|FD415109.1|	Cryptosporidium muris (strain RN66) cDNA library, clone 1061039170641	2e-67
	gnl|SRA|SRR089612.72160	F1UMNMG02DK0Y7	gb|FD415109.1|	Cryptosporidium muris (strain RN66) cDNA library, clone 1061039170641	3e-60
	gnl|SRA|SRR089612.72919	F1UMNMG02DG3QL	gb|FD415109.1|	Cryptosporidium muris (strain RN66) cDNA library, clone 1061039170641	3e-53
	gnl|SRA|SRR089612.75555	F1UMNMG02DPJYB	gb|FD415109.1|	Cryptosporidium muris (strain RN66) cDNA library, clone 1061039170641	3e-66
	gnl|SRA|SRR089612.75743	F1UMNMG02EYU1K	gb|FD415109.1|	Cryptosporidium muris (strain RN66) cDNA library, clone 1061039170641	3e-72
	gnl|SRA|SRR089612.77161	F1UMNMG02DB1GZ	gb|FD415109.1|	Cryptosporidium muris (strain RN66) cDNA library, clone 1061039170641	1e-56
	gnl|SRA|SRR089612.79052	F1UMNMG02DAW74	gb|FD415109.1|	Cryptosporidium muris (strain RN66) cDNA library, clone 1061039170641	2e-66
	gnl|SRA|SRR089612.82762	F1UMNMG02EE05Q	gb|FD415109.1|	Cryptosporidium muris (strain RN66) cDNA library, clone 1061039170641	3e-72
	gnl|SRA|SRR089612.82991	F1UMNMG02DPDH6	gb|FD415109.1|	Cryptosporidium muris (strain RN66) cDNA library, clone 1061039170641	4e-66
	gnl|SRA|SRR089612.84595	F1UMNMG02D6RKU	gb|FD415109.1|	Cryptosporidium muris (strain RN66) cDNA library, clone 1061039170641	4e-68
	gnl|SRA|SRR089612.93378	F1UMNMG02DF96N	gb|FD415109.1|	Cryptosporidium muris (strain RN66) cDNA library, clone 1061039170641	5e-65
	gnl|SRA|SRR089612.96552	F1UMNMG02EY7MR	gb|FD415109.1|	Cryptosporidium muris (strain RN66) cDNA library, clone 1061039170641	3e-66
	gnl|SRA|SRR089612.102350	F1UMNMG02DKU3Q	gb|FD415109.1|	Cryptosporidium muris (strain RN66) cDNA library, clone 1061039170641	e-108
	gnl|SRA|SRR089612.105461	F1UMNMG02EFEQ2	gb|FD415109.1|	Cryptosporidium muris (strain RN66) cDNA library, clone 1061039170641	e-108
	gnl|SRA|SRR089612.110029	F1UMNMG02EO4RP	gb|FD415109.1|	Cryptosporidium muris (strain RN66) cDNA library, clone 1061039170641	2e-67
	gnl|SRA|SRR089612.111111	F1UMNMG02ETZ4J	gb|FD415109.1|	Cryptosporidium muris (strain RN66) cDNA library, clone 1061039170641	4e-78
	gnl|SRA|SRR089612.112538	F1UMNMG02EHK46	gb|FD415109.1|	Cryptosporidium muris (strain RN66) cDNA library, clone 1061039170641	4e-81
	gnl|SRA|SRR089612.116315	F1UMNMG02EO9RH	gb|FD415109.1|	Cryptosporidium muris (strain RN66) cDNA library, clone 1061039170641	7e-70
	gnl|SRA|SRR089612.138004	F1UMNMG02D8F02	gb|FD415109.1|	Cryptosporidium muris (strain RN66) cDNA library, clone 1061039170641	3e-66
	gnl|SRA|SRR089612.140396	F1UMNMG02EF1K3	gb|FD415109.1|	Cryptosporidium muris (strain RN66) cDNA library, clone 1061039170641	1e-59
	gnl|SRA|SRR089612.147655	F1UMNMG02DHFGC	gb|FD415109.1|	Cryptosporidium muris (strain RN66) cDNA library, clone 1061039170641	e-110
	gnl|SRA|SRR089612.162027	F1UMNMG02DPWI3	gb|FD415109.1|	Cryptosporidium muris (strain RN66) cDNA library, clone 1061039170641	1e-99
	gnl|SRA|SRR089612.163225	F1UMNMG02DCCDP	gb|FD415109.1|	Cryptosporidium muris (strain RN66) cDNA library, clone 1061039170641	2e-83
	gnl|SRA|SRR089612.164838	F1UMNMG02D2FRN	gb|FD415109.1|	Cryptosporidium muris (strain RN66) cDNA library, clone 1061039170641	3e-66
	gnl|SRA|SRR089612.174029	F1UMNMG02D7F93	gb|FD415109.1|	Cryptosporidium muris (strain RN66) cDNA library, clone 1061039170641	5e-90
	gnl|SRA|SRR089612.177907	F1UMNMG02EIQX7	gb|FD415109.1|	Cryptosporidium muris (strain RN66) cDNA library, clone 1061039170641	3e-66
	gnl|SRA|SRR089612.178523	F1UMNMG02EWKJH	gb|FD415109.1|	Cryptosporidium muris (strain RN66) cDNA library, clone 1061039170641	4e-90
	gnl|SRA|SRR089612.183927	F1UMNMG02DSF99	gb|FD415109.1|	Cryptosporidium muris (strain RN66) cDNA library, clone 1061039170641	9e-70
	gnl|SRA|SRR089612.188085	F1UMNMG02DCKWD	gb|FD415109.1|	Cryptosporidium muris (strain RN66) cDNA library, clone 1061039170641	3e-97
	gnl|SRA|SRR089612.189162	F1UMNMG02EPYVT	gb|FD415109.1|	Cryptosporidium muris (strain RN66) cDNA library, clone 1061039170641	2e-83
	gnl|SRA|SRR089612.196092	F1UMNMG02DYU8M	gb|FD415109.1|	Cryptosporidium muris (strain RN66) cDNA library, clone 1061039170641	2e-70
	gnl|SRA|SRR089612.204289	F1UMNMG02DD24B	gb|FD415109.1|	Cryptosporidium muris (strain RN66) cDNA library, clone 1061039170641	4e-84
	gnl|SRA|SRR089612.208234	F1UMNMG02D77EJ	gb|FD415109.1|	Cryptosporidium muris (strain RN66) cDNA library, clone 1061039170641	1e-61
	gnl|SRA|SRR089612.209295	F1UMNMG02EQR3S	gb|FD415109.1|	Cryptosporidium muris (strain RN66) cDNA library, clone 1061039170641	1e-62
	gnl|SRA|SRR089612.214817	F1UMNMG02E7TIS	gb|FD415109.1|	Cryptosporidium muris (strain RN66) cDNA library, clone 1061039170641	5e-78
	gnl|SRA|SRR089612.217085	F1UMNMG02DW2VI	gb|FD415109.1|	Cryptosporidium muris (strain RN66) cDNA library, clone 1061039170641	5e-62
	gnl|SRA|SRR089612.40486	F1UMNMG02EW7AI	gb|FD397848.1|	Cryptosporidium muris (strain RN66) cDNA library, clone 1061039168503	1e-99
	gnl|SRA|SRR089612.107310	F1UMNMG02DF7UV	gb|FD397848.1|	Cryptosporidium muris (strain RN66) cDNA library, clone 1061039168503	e-111
	gnl|SRA|SRR089612.124781	F1UMNMG02DAKL2	gb|FD397848.1|	Cryptosporidium muris (strain RN66) cDNA library, clone 1061039168503	e-102
	gnl|SRA|SRR089612.131531	F1UMNMG02EO16Z	gb|FD397848.1|	Cryptosporidium muris (strain RN66) cDNA library, clone 1061039168503	5e-68
	gnl|SRA|SRR089612.136512	F1UMNMG02DOIHP	gb|FD397848.1|	Cryptosporidium muris (strain RN66) cDNA library, clone 1061039168503	e-132
	gnl|SRA|SRR089612.146556	F1UMNMG02DC3Q4	gb|FD397848.1|	Cryptosporidium muris (strain RN66) cDNA library, clone 1061039168503	e-114
	gnl|SRA|SRR089612.151155	F1UMNMG02DJ44K	gb|FD397848.1|	Cryptosporidium muris (strain RN66) cDNA library, clone 1061039168503	7e-89
	gnl|SRA|SRR089612.153551	F1UMNMG02EMVND	gb|FD397848.1|	Cryptosporidium muris (strain RN66) cDNA library, clone 1061039168503	e-115
	gnl|SRA|SRR089612.154358	F1UMNMG02D115E	gb|FD397848.1|	Cryptosporidium muris (strain RN66) cDNA library, clone 1061039168503	4e-90
	gnl|SRA|SRR089612.163734	F1UMNMG02EKLGL	gb|FD397848.1|	Cryptosporidium muris (strain RN66) cDNA library, clone 1061039168503	e-117
	gnl|SRA|SRR089612.164887	F1UMNMG02EG9T8	gb|FD397848.1|	Cryptosporidium muris (strain RN66) cDNA library, clone 1061039168503	5e-93
	gnl|SRA|SRR089612.166308	F1UMNMG02DTOLM	gb|FD397848.1|	Cryptosporidium muris (strain RN66) cDNA library, clone 1061039168503	e-101
	gnl|SRA|SRR089612.168739	F1UMNMG02EEFYQ	gb|FD397848.1|	Cryptosporidium muris (strain RN66) cDNA library, clone 1061039168503	e-128
	gnl|SRA|SRR089612.180335	F1UMNMG02DRZTZ	gb|FD397848.1|	Cryptosporidium muris (strain RN66) cDNA library, clone 1061039168503	e-116
	gnl|SRA|SRR089612.180399	F1UMNMG02EIWGU	gb|FD397848.1|	Cryptosporidium muris (strain RN66) cDNA library, clone 1061039168503	2e-95
	gnl|SRA|SRR089612.185264	F1UMNMG02DQESM	gb|FD397848.1|	Cryptosporidium muris (strain RN66) cDNA library, clone 1061039168503	e-105
	gnl|SRA|SRR089612.193936	F1UMNMG02DWLSG	gb|FD397848.1|	Cryptosporidium muris (strain RN66) cDNA library, clone 1061039168503	e-107
	gnl|SRA|SRR089612.198502	F1UMNMG02D9YZB	gb|FD397848.1|	Cryptosporidium muris (strain RN66) cDNA library, clone 1061039168503	3e-97
	gnl|SRA|SRR089612.199787	F1UMNMG02D4MX7	gb|FD397848.1|	Cryptosporidium muris (strain RN66) cDNA library, clone 1061039168503	5e-93
	gnl|SRA|SRR089612.216670	F1UMNMG02DW2HL	gb|FD397848.1|	Cryptosporidium muris (strain RN66) cDNA library, clone 1061039168503	1e-90
	gnl|SRA|SRR089612.30180	F1UMNMG02EIPYQ	gb|FD390982.1|	Cryptosporidium muris (strain RN66) cDNA library, clone 1061038767707	e-131
	gnl|SRA|SRR089612.38832	F1UMNMG02ED5LT	gb|FD390982.1|	Cryptosporidium muris (strain RN66) cDNA library, clone 1061038767707	e-129
	gnl|SRA|SRR089612.51548	F1UMNMG02ESWA5	gb|FD390982.1|	Cryptosporidium muris (strain RN66) cDNA library, clone 1061038767707	e-132
	gnl|SRA|SRR089612.70999	F1UMNMG02EX9CD	gb|FD390982.1|	Cryptosporidium muris (strain RN66) cDNA library, clone 1061038767707	e-125
	gnl|SRA|SRR089612.72344	F1UMNMG02EJ7YN	gb|FD390982.1|	Cryptosporidium muris (strain RN66) cDNA library, clone 1061038767707	e-113
	gnl|SRA|SRR089612.95569	F1UMNMG02EBPLK	gb|FD390982.1|	Cryptosporidium muris (strain RN66) cDNA library, clone 1061038767707	e-132
	gnl|SRA|SRR089612.99729	F1UMNMG02DKIBZ	gb|FD390982.1|	Cryptosporidium muris (strain RN66) cDNA library, clone 1061038767707	e-110
	gnl|SRA|SRR089612.105914	F1UMNMG02DLSO4	gb|FD390982.1|	Cryptosporidium muris (strain RN66) cDNA library, clone 1061038767707	e-131
	gnl|SRA|SRR089612.153715	F1UMNMG02EJUQ9	gb|FD390982.1|	Cryptosporidium muris (strain RN66) cDNA library, clone 1061038767707	e-114
	gnl|SRA|SRR089612.169015	F1UMNMG02EHEX5	gb|FD390982.1|	Cryptosporidium muris (strain RN66) cDNA library, clone 1061038767707	e-113
	gnl|SRA|SRR089612.175513	F1UMNMG02D1UMQ	gb|FD390982.1|	Cryptosporidium muris (strain RN66) cDNA library, clone 1061038767707	e-108
	gnl|SRA|SRR089612.179802	F1UMNMG02EF6W7	gb|FD390982.1|	Cryptosporidium muris (strain RN66) cDNA library, clone 1061038767707	e-119
	gnl|SRA|SRR089612.183450	F1UMNMG02DU6JJ	gb|FD390982.1|	Cryptosporidium muris (strain RN66) cDNA library, clone 1061038767707	e-106
	gnl|SRA|SRR089612.183832	F1UMNMG02EAR64	gb|FD390982.1|	Cryptosporidium muris (strain RN66) cDNA library, clone 1061038767707	e-109
	gnl|SRA|SRR089612.185780	F1UMNMG02D8HQ3	gb|FD390982.1|	Cryptosporidium muris (strain RN66) cDNA library, clone 1061038767707	e-132
	gnl|SRA|SRR089612.186678	F1UMNMG02DM4SL	gb|FD390982.1|	Cryptosporidium muris (strain RN66) cDNA library, clone 1061038767707	1e-96
	gnl|SRA|SRR089612.192865	F1UMNMG02EH8RD	gb|FD390982.1|	Cryptosporidium muris (strain RN66) cDNA library, clone 1061038767707	e-110
	gnl|SRA|SRR089612.199157	F1UMNMG02EJFE9	gb|FD390982.1|	Cryptosporidium muris (strain RN66) cDNA library, clone 1061038767707	e-107
	gnl|SRA|SRR089612.202782	F1UMNMG02EUUQH	gb|FD390982.1|	Cryptosporidium muris (strain RN66) cDNA library, clone 1061038767707	e-106
	gnl|SRA|SRR089612.8078	F1UMNMG02C6A2R	gb|FD401610.1|	Cryptosporidium muris (strain RN66) cDNA library, clone 1061039170817	2e-51
	gnl|SRA|SRR089612.12486	F1UMNMG02DSV6X	gb|FD401610.1|	Cryptosporidium muris (strain RN66) cDNA library, clone 1061039170817	2e-55
	gnl|SRA|SRR089612.15590	F1UMNMG02EJVLG	gb|FD401610.1|	Cryptosporidium muris (strain RN66) cDNA library, clone 1061039170817	1e-55
	gnl|SRA|SRR089612.28798	F1UMNMG02EEIRF	gb|FD401610.1|	Cryptosporidium muris (strain RN66) cDNA library, clone 1061039170817	2e-55
	gnl|SRA|SRR089612.47647	F1UMNMG02DOB0G	gb|FD401610.1|	Cryptosporidium muris (strain RN66) cDNA library, clone 1061039170817	1e-55
	gnl|SRA|SRR089612.75568	F1UMNMG02EW3MM	gb|FD401610.1|	Cryptosporidium muris (strain RN66) cDNA library, clone 1061039170817	1e-55
	gnl|SRA|SRR089612.84744	F1UMNMG02EWJX0	gb|FD401610.1|	Cryptosporidium muris (strain RN66) cDNA library, clone 1061039170817	2e-55
	gnl|SRA|SRR089612.112210	F1UMNMG02ELUJU	gb|FD401610.1|	Cryptosporidium muris (strain RN66) cDNA library, clone 1061039170817	2e-51
	gnl|SRA|SRR089612.118539	F1UMNMG02D14Q2	gb|FD401610.1|	Cryptosporidium muris (strain RN66) cDNA library, clone 1061039170817	4e-59
	gnl|SRA|SRR089612.155360	F1UMNMG02DHAQH	gb|FD401610.1|	Cryptosporidium muris (strain RN66) cDNA library, clone 1061039170817	8e-55
	gnl|SRA|SRR089612.193407	F1UMNMG02E4TOD	gb|FD401610.1|	Cryptosporidium muris (strain RN66) cDNA library, clone 1061039170817	3e-51
	gnl|SRA|SRR089612.204227	F1UMNMG02D4XWX	gb|FD401610.1|	Cryptosporidium muris (strain RN66) cDNA library, clone 1061039170817	2e-55
	gnl|SRA|SRR089612.207034	F1UMNMG02EQ9VA	gb|FD401610.1|	Cryptosporidium muris (strain RN66) cDNA library, clone 1061039170817	5e-53
	gnl|SRA|SRR089612.209750	F1UMNMG02D9DS9	gb|FD401610.1|	Cryptosporidium muris (strain RN66) cDNA library, clone 1061039170817	1e-53
	gnl|SRA|SRR089612.33909	F1UMNMG02DHYQ9	gb|FD412325.1|	Cryptosporidium muris (strain RN66) cDNA library, clone 1061039436172	3e-88
	gnl|SRA|SRR089612.89553	F1UMNMG02DU2DB	gb|FD412325.1|	Cryptosporidium muris (strain RN66) cDNA library, clone 1061039436172	e-113
	gnl|SRA|SRR089612.104622	F1UMNMG02DOWB8	gb|FD412325.1|	Cryptosporidium muris (strain RN66) cDNA library, clone 1061039436172	e-112
	gnl|SRA|SRR089612.132306	F1UMNMG02E6CGG	gb|FD412325.1|	Cryptosporidium muris (strain RN66) cDNA library, clone 1061039436172	6e-86
	gnl|SRA|SRR089612.142218	F1UMNMG02DZX4L	gb|FD412325.1|	Cryptosporidium muris (strain RN66) cDNA library, clone 1061039436172	e-105
	gnl|SRA|SRR089612.142611	F1UMNMG02DV5TG	gb|FD412325.1|	Cryptosporidium muris (strain RN66) cDNA library, clone 1061039436172	e-131
	gnl|SRA|SRR089612.178417	F1UMNMG02EF9EL	gb|FD412325.1|	Cryptosporidium muris (strain RN66) cDNA library, clone 1061039436172	e-141
	gnl|SRA|SRR089612.185216	F1UMNMG02D60FJ	gb|FD412325.1|	Cryptosporidium muris (strain RN66) cDNA library, clone 1061039436172	e-120
	gnl|SRA|SRR089612.195865	F1UMNMG02D60B9	gb|FD412325.1|	Cryptosporidium muris (strain RN66) cDNA library, clone 1061039436172	2e-88
	gnl|SRA|SRR089612.205924	F1UMNMG02C8BXE	gb|FD412325.1|	Cryptosporidium muris (strain RN66) cDNA library, clone 1061039436172	e-118
	gnl|SRA|SRR089612.219255	F1UMNMG02E23QE	gb|FD412325.1|	Cryptosporidium muris (strain RN66) cDNA library, clone 1061039436172	1e-82
	gnl|SRA|SRR089612.134153	F1UMNMG02D5Z4F	gb|FD398962.1|	Cryptosporidium muris (strain RN66) cDNA library, clone 1061039174702	3e-97
	gnl|SRA|SRR089612.137071	F1UMNMG02E67BS	gb|FD398962.1|	Cryptosporidium muris (strain RN66) cDNA library, clone 1061039174702	e-132
	gnl|SRA|SRR089612.185032	F1UMNMG02DQ6O0	gb|FD398962.1|	Cryptosporidium muris (strain RN66) cDNA library, clone 1061039174702	e-132
	gnl|SRA|SRR089612.189515	F1UMNMG02EADBI	gb|FD398962.1|	Cryptosporidium muris (strain RN66) cDNA library, clone 1061039174702	e-136
	gnl|SRA|SRR089612.195839	F1UMNMG02DZRL9	gb|FD398962.1|	Cryptosporidium muris (strain RN66) cDNA library, clone 1061039174702	e-133
	gnl|SRA|SRR089612.202284	F1UMNMG02EWDRU	gb|FD398962.1|	Cryptosporidium muris (strain RN66) cDNA library, clone 1061039174702	e-126
	gnl|SRA|SRR089612.202285	F1UMNMG02E55TB	gb|FD398962.1|	Cryptosporidium muris (strain RN66) cDNA library, clone 1061039174702	e-134
	gnl|SRA|SRR089612.208751	F1UMNMG02DDG7J	gb|FD398962.1|	Cryptosporidium muris (strain RN66) cDNA library, clone 1061039174702	e-134
	gnl|SRA|SRR089612.212010	F1UMNMG02DEH2H	gb|FD398962.1|	Cryptosporidium muris (strain RN66) cDNA library, clone 1061039174702	e-133
	gnl|SRA|SRR089612.70071	F1UMNMG02EG56I	gb|FD397848.1|	Cryptosporidium muris (strain RN66) cDNA library, clone 1061038766073	e-110
	gnl|SRA|SRR089612.78643	F1UMNMG02ENVQR	gb|FD397848.1|	Cryptosporidium muris (strain RN66) cDNA library, clone 1061038766073	e-138
	gnl|SRA|SRR089612.88121	F1UMNMG02D3ZMD	gb|FD397848.1|	Cryptosporidium muris (strain RN66) cDNA library, clone 1061038766073	e-115
	gnl|SRA|SRR089612.113615	F1UMNMG02D64MZ	gb|FD397848.1|	Cryptosporidium muris (strain RN66) cDNA library, clone 1061038766073	e-118
	gnl|SRA|SRR089612.113665	F1UMNMG02EO676	gb|FD397848.1|	Cryptosporidium muris (strain RN66) cDNA library, clone 1061038766073	e-131
	gnl|SRA|SRR089612.127651	F1UMNMG02DQTXJ	gb|FD397848.1|	Cryptosporidium muris (strain RN66) cDNA library, clone 1061038766073	e-106
	gnl|SRA|SRR089612.180800	F1UMNMG02DVQH6	gb|FD397848.1|	Cryptosporidium muris (strain RN66) cDNA library, clone 1061038766073	e-114
	gnl|SRA|SRR089612.203845	F1UMNMG02EAHQD	gb|FD397848.1|	Cryptosporidium muris (strain RN66) cDNA library, clone 1061038766073	e-107
	gnl|SRA|SRR089612.26529	F1UMNMG02E3LZC	gb|FD391337.1|	Cryptosporidium muris (strain RN66) cDNA library, clone 1061038769344	4e-93
	gnl|SRA|SRR089612.72431	F1UMNMG02DQJBN	gb|FD391337.1|	Cryptosporidium muris (strain RN66) cDNA library, clone 1061038769344	1e-68
	gnl|SRA|SRR089612.73976	F1UMNMG02EAIQX	gb|FD391337.1|	Cryptosporidium muris (strain RN66) cDNA library, clone 1061038769344	1e-54
	gnl|SRA|SRR089612.162943	F1UMNMG02EX9V3	gb|FD391337.1|	Cryptosporidium muris (strain RN66) cDNA library, clone 1061038769344	8e-60
	gnl|SRA|SRR089612.174961	F1UMNMG02E44SK	gb|FD391337.1|	Cryptosporidium muris (strain RN66) cDNA library, clone 1061038769344	e-100
	gnl|SRA|SRR089612.189004	F1UMNMG02EHMUA	gb|FD391337.1|	Cryptosporidium muris (strain RN66) cDNA library, clone 1061038769344	2e-98
	gnl|SRA|SRR089612.200642	F1UMNMG02E3PBA	gb|FD391337.1|	Cryptosporidium muris (strain RN66) cDNA library, clone 1061038769344	7e-92
	gnl|SRA|SRR089612.217838	F1UMNMG02ELOM8	gb|FD391337.1|	Cryptosporidium muris (strain RN66) cDNA library, clone 1061038769344	7e-86
	gnl|SRA|SRR089612.133622	F1UMNMG02DR2ZA	gb|FD407091.1|	Cryptosporidium muris (strain RN66) cDNA library, clone 1061039177155	1e-78
	gnl|SRA|SRR089612.159856	F1UMNMG02D319U	gb|FD407091.1|	Cryptosporidium muris (strain RN66) cDNA library, clone 1061039177155	2e-73
	gnl|SRA|SRR089612.212396	F1UMNMG02EEFYF	gb|FD407091.1|	Cryptosporidium muris (strain RN66) cDNA library, clone 1061039177155	1e-74
	gnl|SRA|SRR089612.220770	F1UMNMG02EQX8M	gb|FD407091.1|	Cryptosporidium muris (strain RN66) cDNA library, clone 1061039177155	3e-94
	gnl|SRA|SRR089612.186688	F1UMNMG02DG7X0	gb|FD405622.1|	Cryptosporidium muris (strain RN66) cDNA library, clone 1061039173342	5e-96
	gnl|SRA|SRR089612.205228	F1UMNMG02D097R	gb|FD405622.1|	Cryptosporidium muris (strain RN66) cDNA library, clone 1061039173342	6e-77
	gnl|SRA|SRR089612.214467	F1UMNMG02DSUMJ	gb|FD405622.1|	Cryptosporidium muris (strain RN66) cDNA library, clone 1061039173342	1e-87
	gnl|SRA|SRR089612.159365	F1UMNMG02E1O7M	gb|FD398130.1|	Cryptosporidium muris (strain RN66) cDNA library, clone 1061039170564	5e-96
	gnl|SRA|SRR089612.172038	F1UMNMG02DD9P8	gb|FD398130.1|	Cryptosporidium muris (strain RN66) cDNA library, clone 1061039170564	1e-90
	gnl|SRA|SRR089612.202572	F1UMNMG02DQEN2	gb|FD398130.1|	Cryptosporidium muris (strain RN66) cDNA library, clone 1061039170564	2e-95
	gnl|SRA|SRR089612.29138	F1UMNMG02EDM5I	gb|FD388688.1|	Cryptosporidium muris (strain RN66) cDNA library, clone 1061038767907	1e-55
	gnl|SRA|SRR089612.48883	F1UMNMG02D3FIH	gb|FD388688.1|	Cryptosporidium muris (strain RN66) cDNA library, clone 1061038767907	1e-55
	gnl|SRA|SRR089612.120599	F1UMNMG02E7M7U	gb|FD388688.1|	Cryptosporidium muris (strain RN66) cDNA library, clone 1061038767907	1e-55
	gnl|SRA|SRR089612.145723	F1UMNMG02D0JNM	gb|FD412924.1|	Cryptosporidium muris (strain RN66) cDNA library, clone 1061039436547	e-130
	gnl|SRA|SRR089612.175549	F1UMNMG02D5HNT	gb|FD412924.1|	Cryptosporidium muris (strain RN66) cDNA library, clone 1061039436547	e-138
	gnl|SRA|SRR089612.51390	F1UMNMG02DKSHE	gb|FD412313.1|	Cryptosporidium muris (strain RN66) cDNA library, clone 1061039436116	2e-88
	gnl|SRA|SRR089612.205448	F1UMNMG02C7T0X	gb|FD412313.1|	Cryptosporidium muris (strain RN66) cDNA library, clone 1061039436116	e-158
	gnl|SRA|SRR089612.48139	F1UMNMG02D31GH	gb|FD412313.1|	Cryptosporidium muris (strain RN66) cDNA library, clone 1061039436116	1e-97
	gnl|SRA|SRR089612.22803	F1UMNMG02EE15I	gb|FD408776.1|	Cryptosporidium muris (strain RN66) cDNA library, clone 1061039174330	1e-84
	gnl|SRA|SRR089612.217810	F1UMNMG02EGRZR	gb|FD408776.1|	Cryptosporidium muris (strain RN66) cDNA library, clone 1061039174330	8e-98
	gnl|SRA|SRR089612.184471	F1UMNMG02DYFTR	gb|FD406202.1|	Cryptosporidium muris (strain RN66) cDNA library, clone 1061039170971	1e-96
	gnl|SRA|SRR089612.209612	F1UMNMG02E6LWN	gb|FD406202.1|	Cryptosporidium muris (strain RN66) cDNA library, clone 1061039170971	3e-97
	gnl|SRA|SRR089612.208202	F1UMNMG02EDS1S	gb|FD401952.1|	Cryptosporidium muris (strain RN66) cDNA library, clone 1061039175070	4e-60
	gnl|SRA|SRR089612.220800	F1UMNMG02DVHFR	gb|FD401952.1|	Cryptosporidium muris (strain RN66) cDNA library, clone 1061039175070	3e-94
	gnl|SRA|SRR089612.16362	F1UMNMG02DSB2V	gb|FD390401.1|	Cryptosporidium muris (strain RN66) cDNA library, clone 1061038768769	3e-57
	gnl|SRA|SRR089612.205562	F1UMNMG02D9PA2	gb|FD390401.1|	Cryptosporidium muris (strain RN66) cDNA library, clone 1061038768769	3e-82
	gnl|SRA|SRR089612.10636	F1UMNMG02D3LF0	gb|FD415057.1|	Cryptosporidium muris (strain RN66) cDNA library, clone 1061039170788	8e-68
	gnl|SRA|SRR089612.216013	F1UMNMG02DO6IF	gb|FD415037.1|	Cryptosporidium muris (strain RN66) cDNA library, clone 1061039170694	e-135
	gnl|SRA|SRR089612.212243	F1UMNMG02EGQWH	gb|FD414628.1|	Cryptosporidium muris (strain RN66) cDNA library, clone 1061039172951	1e-90
	gnl|SRA|SRR089612.90930	F1UMNMG02D2TLN	gb|FD414433.1|	Cryptosporidium muris (strain RN66) cDNA library, clone 1061039173146	e-150
	gnl|SRA|SRR089612.159280	F1UMNMG02EDFFP	gb|FD413082.1|	Cryptosporidium muris (strain RN66) cDNA library, clone 1061039436895	2e-86
	gnl|SRA|SRR089612.215827	F1UMNMG02D84O1	gb|FD412783.1|	Cryptosporidium muris (strain RN66) cDNA library, clone 1061039436551	e-108
	gnl|SRA|SRR089612.209981	F1UMNMG02E02G3	gb|FD412397.1|	Cryptosporidium muris (strain RN66) cDNA library, clone 1061039436512	e-101
	gnl|SRA|SRR089612.108774	F1UMNMG02DXRJ6	gb|FD411969.1|	Cryptosporidium muris (strain RN66) cDNA library, clone 1061039175215	2e-53
	gnl|SRA|SRR089612.215509	F1UMNMG02EP72A	gb|FD409694.1|	Cryptosporidium muris (strain RN66) cDNA library, clone 1061039178280	2e-86
	gnl|SRA|SRR089612.67612	F1UMNMG02C9HJQ	gb|FD407784.1|	Cryptosporidium muris (strain RN66) cDNA library, clone 1061039175110	2e-67
	gnl|SRA|SRR089612.215349	F1UMNMG02E40LY	gb|FD406599.1|	Cryptosporidium muris (strain RN66) cDNA library, clone 1061039170948	e-108
	gnl|SRA|SRR089612.54541	F1UMNMG02E5L7S	gb|FD405652.1|	Cryptosporidium muris (strain RN66) cDNA library, clone 1061039173478	6e-70
	gnl|SRA|SRR089612.80196	F1UMNMG02E2XU2	gb|FD405446.1|	Cryptosporidium muris (strain RN66) cDNA library, clone 1061039169034	5e-71
	gnl|SRA|SRR089612.207533	F1UMNMG02DIR3B	gb|FD405261.1|	Cryptosporidium muris (strain RN66) cDNA library, clone 1061039170930	6e-74
	gnl|SRA|SRR089612.215427	F1UMNMG02EL6K9	gb|FD404796.1|	Cryptosporidium muris (strain RN66) cDNA library, clone 1061039169810	2e-76
	gnl|SRA|SRR089612.120036	F1UMNMG02DHXWE	gb|FD403453.1|	Cryptosporidium muris (strain RN66) cDNA library, clone 1061039168936	5e-99
	gnl|SRA|SRR089612.59996	F1UMNMG02DU8PO	gb|FD402325.1|	Cryptosporidium muris (strain RN66) cDNA library, clone 1061039172930	5e-52
	gnl|SRA|SRR089612.214831	F1UMNMG02EGT46	gb|FD400995.1|	Cryptosporidium muris (strain RN66) cDNA library, clone 1061039169588	4e-81
	gnl|SRA|SRR089612.167431	F1UMNMG02DXK21	gb|FD399905.1|	Cryptosporidium muris (strain RN66) cDNA library, clone 1061039177131	5e-99
	gnl|SRA|SRR089612.190059	F1UMNMG02EL8WM	gb|FD399323.1|	Cryptosporidium muris (strain RN66) cDNA library, clone 1061039169068	1e-74
	gnl|SRA|SRR089612.177002	F1UMNMG02D0IJN	gb|FD398462.1|	Cryptosporidium muris (strain RN66) cDNA library, clone 1061039178551	6e-77
	gnl|SRA|SRR089612.208998	F1UMNMG02DQYO1	gb|FD397780.1|	Cryptosporidium muris (strain RN66) cDNA library, clone 1061039168566	e-142
	gnl|SRA|SRR089612.217716	F1UMNMG02DZ77X	gb|FD397651.1|	Cryptosporidium muris (strain RN66) cDNA library, clone 1061039169549	1e-65
	gnl|SRA|SRR089612.186638	F1UMNMG02DL0LY	gb|FD397630.1|	Cryptosporidium muris (strain RN66) cDNA library, clone 1061039169457	1e-57
	gnl|SRA|SRR089612.152946	F1UMNMG02DO8Q9	gb|FD396814.1|	Cryptosporidium muris (strain RN66) cDNA library, clone 1061039171822	3e-75
	gnl|SRA|SRR089612.30796	F1UMNMG02ETV9B	gb|FD396448.1|	Cryptosporidium muris (strain RN66) cDNA library, clone 1061039177124	5e-58
	gnl|SRA|SRR089612.200860	F1UMNMG02ECLBX	gb|FD395891.1|	Cryptosporidium muris (strain RN66) cDNA library, clone 1061039176377	e-102
	gnl|SRA|SRR089612.186813	F1UMNMG02DYLFU	gb|FD395816.1|	Cryptosporidium muris (strain RN66) cDNA library, clone 1061039172502	1e-96
	gnl|SRA|SRR089612.211396	F1UMNMG02EDARS	gb|FD394645.1|	Cryptosporidium muris (strain RN66) cDNA library, clone 1061038765843	2e-67
	gnl|SRA|SRR089612.196296	F1UMNMG02DV3ZP	gb|FD388142.1|	Cryptosporidium muris (strain RN66) cDNA library, clone 1061038767577	2e-80
	gnl|SRA|SRR089612.182853	F1UMNMG02DHG2C	gb|FD409297.1	Cryptosporidium muris (strain RN66) cDNA library, clone 1061039178357	5e-68
	gnl|SRA|SRR089612.217110	F1UMNMG02EN3LB	gb|FD414999.1	Cryptosporidium muris (strain RN66) cDNA library, clone 1061039170877	3e-83
	gnl|SRA|SRR089612.42353	F1UMNMG02E1DAE	gb|FD399521.1|	Cryptosporidium muris (strain RN66) cDNA library, clone 1061039177262	1e-71
	gnl|SRA|SRR089612.17099	F1UMNMG02DK4WW	gb|AF026388.1|	Eimeria tenella ribosomal RNA genes and ITS	e-136
	gnl|SRA|SRR089612.19881	F1UMNMG02EDQXS	gb|AF026388.1|	Eimeria tenella ribosomal RNA genes and ITS	2e-60
	gnl|SRA|SRR089612.20270	F1UMNMG02DA5U2	gb|AF026388.1|	Eimeria tenella ribosomal RNA genes and ITS	e-136
	gnl|SRA|SRR089612.25083	F1UMNMG02E5C4X	gb|AF026388.1|	Eimeria tenella ribosomal RNA genes and ITS	e-139
	gnl|SRA|SRR089612.25930	F1UMNMG02D2DWK	gb|AF026388.1|	Eimeria tenella ribosomal RNA genes and ITS	e-127
	gnl|SRA|SRR089612.26206	F1UMNMG02DS95Z	gb|AF026388.1|	Eimeria tenella ribosomal RNA genes and ITS	4e-52
	gnl|SRA|SRR089612.28284	F1UMNMG02EK1DV	gb|AF026388.1|	Eimeria tenella ribosomal RNA genes and ITS	e-107
	gnl|SRA|SRR089612.28665	F1UMNMG02DA7PG	gb|AF026388.1|	Eimeria tenella ribosomal RNA genes and ITS	e-136
	gnl|SRA|SRR089612.28773	F1UMNMG02DEVBZ	gb|AF026388.1|	Eimeria tenella ribosomal RNA genes and ITS	9e-57
	gnl|SRA|SRR089612.34375	F1UMNMG02EL5YF	gb|AF026388.1|	Eimeria tenella ribosomal RNA genes and ITS	e-129
	gnl|SRA|SRR089612.35571	F1UMNMG02DNSPJ	gb|AF026388.1|	Eimeria tenella ribosomal RNA genes and ITS	e-136
	gnl|SRA|SRR089612.36449	F1UMNMG02D0HDG	gb|AF026388.1|	Eimeria tenella ribosomal RNA genes and ITS	e-101
	gnl|SRA|SRR089612.39491	F1UMNMG02ERLG6	gb|AF026388.1|	Eimeria tenella ribosomal RNA genes and ITS	e-139
	gnl|SRA|SRR089612.39509	F1UMNMG02D1EYV	gb|AF026388.1|	Eimeria tenella ribosomal RNA genes and ITS	e-136
	gnl|SRA|SRR089612.41418	F1UMNMG02DM1R6	gb|AF026388.1|	Eimeria tenella ribosomal RNA genes and ITS	e-136
	gnl|SRA|SRR089612.43264	F1UMNMG02DJ8RX	gb|AF026388.1|	Eimeria tenella ribosomal RNA genes and ITS	e-134
	gnl|SRA|SRR089612.44211	F1UMNMG02DIY74	gb|AF026388.1|	Eimeria tenella ribosomal RNA genes and ITS	e-136
	gnl|SRA|SRR089612.44523	F1UMNMG02D3EWG	gb|AF026388.1|	Eimeria tenella ribosomal RNA genes and ITS	e-147
	gnl|SRA|SRR089612.49041	F1UMNMG02D3OXR	gb|AF026388.1|	Eimeria tenella ribosomal RNA genes and ITS	e-102
	gnl|SRA|SRR089612.49326	F1UMNMG02D8Y7N	gb|AF026388.1|	Eimeria tenella ribosomal RNA genes and ITS	e-122
	gnl|SRA|SRR089612.49488	F1UMNMG02EJI00	gb|AF026388.1|	Eimeria tenella ribosomal RNA genes and ITS	e-136
	gnl|SRA|SRR089612.50850	F1UMNMG02ECW5I	gb|AF026388.1|	Eimeria tenella ribosomal RNA genes and ITS	3e-60
	gnl|SRA|SRR089612.51182	F1UMNMG02D87GP	gb|AF026388.1|	Eimeria tenella ribosomal RNA genes and ITS	e-134
	gnl|SRA|SRR089612.51831	F1UMNMG02DXHXO	gb|AF026388.1|	Eimeria tenella ribosomal RNA genes and ITS	4e-81
	gnl|SRA|SRR089612.53770	F1UMNMG02EJDJ9	gb|AF026388.1|	Eimeria tenella ribosomal RNA genes and ITS	e-136
	gnl|SRA|SRR089612.56143	F1UMNMG02C74QF	gb|AF026388.1|	Eimeria tenella ribosomal RNA genes and ITS	e-120
	gnl|SRA|SRR089612.56679	F1UMNMG02DTVED	gb|AF026388.1|	Eimeria tenella ribosomal RNA genes and ITS	e-139
	gnl|SRA|SRR089612.60603	F1UMNMG02DPMKJ	gb|AF026388.1|	Eimeria tenella ribosomal RNA genes and ITS	3e-69
	gnl|SRA|SRR089612.61595	F1UMNMG02ERRJW	gb|AF026388.1|	Eimeria tenella ribosomal RNA genes and ITS	8e-57
	gnl|SRA|SRR089612.63257	F1UMNMG02DYEZ2	gb|AF026388.1|	Eimeria tenella ribosomal RNA genes and ITS	3e-76
	gnl|SRA|SRR089612.64565	F1UMNMG02EU751	gb|AF026388.1|	Eimeria tenella ribosomal RNA genes and ITS	2e-73
	gnl|SRA|SRR089612.67485	F1UMNMG02DNX4L	gb|AF026388.1|	Eimeria tenella ribosomal RNA genes and ITS	e-126
	gnl|SRA|SRR089612.67989	F1UMNMG02DXKM4	gb|AF026388.1|	Eimeria tenella ribosomal RNA genes and ITS	e-132
	gnl|SRA|SRR089612.69028	F1UMNMG02ERML1	gb|AF026388.1|	Eimeria tenella ribosomal RNA genes and ITS	e-136
	gnl|SRA|SRR089612.69324	F1UMNMG02DD7A5	gb|AF026388.1|	Eimeria tenella ribosomal RNA genes and ITS	e-136
	gnl|SRA|SRR089612.72561	F1UMNMG02DFQFT	gb|AF026388.1|	Eimeria tenella ribosomal RNA genes and ITS	e-136
	gnl|SRA|SRR089612.72835	F1UMNMG02EU0B8	gb|AF026388.1|	Eimeria tenella ribosomal RNA genes and ITS	e-136
	gnl|SRA|SRR089612.72930	F1UMNMG02D4NUM	gb|AF026388.1|	Eimeria tenella ribosomal RNA genes and ITS	1e-56
	gnl|SRA|SRR089612.75319	F1UMNMG02EADOF	gb|AF026388.1|	Eimeria tenella ribosomal RNA genes and ITS	2e-60
	gnl|SRA|SRR089612.79302	F1UMNMG02EUTRW	gb|AF026388.1|	Eimeria tenella ribosomal RNA genes and ITS	2e-73
	gnl|SRA|SRR089612.81006	F1UMNMG02DK013	gb|AF026388.1|	Eimeria tenella ribosomal RNA genes and ITS	8e-79
	gnl|SRA|SRR089612.82709	F1UMNMG02DGGT4	gb|AF026388.1|	Eimeria tenella ribosomal RNA genes and ITS	2e-73
	gnl|SRA|SRR089612.84109	F1UMNMG02EEIUO	gb|AF026388.1|	Eimeria tenella ribosomal RNA genes and ITS	1e-90
	gnl|SRA|SRR089612.84706	F1UMNMG02D1M38	gb|AF026388.1|	Eimeria tenella ribosomal RNA genes and ITS	e-132
	gnl|SRA|SRR089612.85164	F1UMNMG02DVHY5	gb|AF026388.1|	Eimeria tenella ribosomal RNA genes and ITS	e-131
	gnl|SRA|SRR089612.87475	F1UMNMG02ERP4U	gb|AF026388.1|	Eimeria tenella ribosomal RNA genes and ITS	e-136
	gnl|SRA|SRR089612.87931	F1UMNMG02DKAVY	gb|AF026388.1|	Eimeria tenella ribosomal RNA genes and ITS	e-114
	gnl|SRA|SRR089612.88089	F1UMNMG02ED5MR	gb|AF026388.1|	Eimeria tenella ribosomal RNA genes and ITS	e-135
	gnl|SRA|SRR089612.88243	F1UMNMG02E26I5	gb|AF026388.1|	Eimeria tenella ribosomal RNA genes and ITS	e-139
	gnl|SRA|SRR089612.89865	F1UMNMG02EYCRK	gb|AF026388.1|	Eimeria tenella ribosomal RNA genes and ITS	e-101
	gnl|SRA|SRR089612.90078	F1UMNMG02DQY4C	gb|AF026388.1|	Eimeria tenella ribosomal RNA genes and ITS	e-141
	gnl|SRA|SRR089612.90336	F1UMNMG02DABW5	gb|AF026388.1|	Eimeria tenella ribosomal RNA genes and ITS	e-129
	gnl|SRA|SRR089612.91358	F1UMNMG02ETEZZ	gb|AF026388.1|	Eimeria tenella ribosomal RNA genes and ITS	e-136
	gnl|SRA|SRR089612.92449	F1UMNMG02DZRQF	gb|AF026388.1|	Eimeria tenella ribosomal RNA genes and ITS	e-134
	gnl|SRA|SRR089612.92883	F1UMNMG02DQDK2	gb|AF026388.1|	Eimeria tenella ribosomal RNA genes and ITS	2e-95
	gnl|SRA|SRR089612.92943	F1UMNMG02D7Z43	gb|AF026388.1|	Eimeria tenella ribosomal RNA genes and ITS	e-136
	gnl|SRA|SRR089612.93053	F1UMNMG02DPKI9	gb|AF026388.1|	Eimeria tenella ribosomal RNA genes and ITS	e-134
	gnl|SRA|SRR089612.93711	F1UMNMG02DB7I0	gb|AF026388.1|	Eimeria tenella ribosomal RNA genes and ITS	e-111
	gnl|SRA|SRR089612.94197	F1UMNMG02EBS84	gb|AF026388.1|	Eimeria tenella ribosomal RNA genes and ITS	e-136
	gnl|SRA|SRR089612.94222	F1UMNMG02EPPIT	gb|AF026388.1|	Eimeria tenella ribosomal RNA genes and ITS	e-136
	gnl|SRA|SRR089612.94469	F1UMNMG02EVZBE	gb|AF026388.1|	Eimeria tenella ribosomal RNA genes and ITS	e-123
	gnl|SRA|SRR089612.98189	F1UMNMG02DERZ7	gb|AF026388.1|	Eimeria tenella ribosomal RNA genes and ITS	e-138
	gnl|SRA|SRR089612.99098	F1UMNMG02D7NER	gb|AF026388.1|	Eimeria tenella ribosomal RNA genes and ITS	e-102
	gnl|SRA|SRR089612.100059	F1UMNMG02DBNVA	gb|AF026388.1|	Eimeria tenella ribosomal RNA genes and ITS	e-138
	gnl|SRA|SRR089612.101747	F1UMNMG02EO0X0	gb|AF026388.1|	Eimeria tenella ribosomal RNA genes and ITS	e-131
	gnl|SRA|SRR089612.102667	F1UMNMG02EHQ5C	gb|AF026388.1|	Eimeria tenella ribosomal RNA genes and ITS	e-135
	gnl|SRA|SRR089612.104652	F1UMNMG02C906A	gb|AF026388.1|	Eimeria tenella ribosomal RNA genes and ITS	e-136
	gnl|SRA|SRR089612.108240	F1UMNMG02DE7QZ	gb|AF026388.1|	Eimeria tenella ribosomal RNA genes and ITS	e-113
	gnl|SRA|SRR089612.111496	F1UMNMG02DR5BW	gb|AF026388.1|	Eimeria tenella ribosomal RNA genes and ITS	e-133
	gnl|SRA|SRR089612.111528	F1UMNMG02EBEPY	gb|AF026388.1|	Eimeria tenella ribosomal RNA genes and ITS	e-138
	gnl|SRA|SRR089612.111619	F1UMNMG02E0Q8S	gb|AF026388.1|	Eimeria tenella ribosomal RNA genes and ITS	3e-56
	gnl|SRA|SRR089612.111931	F1UMNMG02DJR16	gb|AF026388.1|	Eimeria tenella ribosomal RNA genes and ITS	e-135
	gnl|SRA|SRR089612.112858	F1UMNMG02DRQXI	gb|AF026388.1|	Eimeria tenella ribosomal RNA genes and ITS	e-136
	gnl|SRA|SRR089612.113717	F1UMNMG02D9HGF	gb|AF026388.1|	Eimeria tenella ribosomal RNA genes and ITS	e-130
	gnl|SRA|SRR089612.116934	F1UMNMG02D9TJP	gb|AF026388.1|	Eimeria tenella ribosomal RNA genes and ITS	e-133
	gnl|SRA|SRR089612.118806	F1UMNMG02DQVI7	gb|AF026388.1|	Eimeria tenella ribosomal RNA genes and ITS	e-131
	gnl|SRA|SRR089612.119646	F1UMNMG02ETH1E	gb|AF026388.1|	Eimeria tenella ribosomal RNA genes and ITS	9e-57
	gnl|SRA|SRR089612.124887	F1UMNMG02D2QP3	gb|AF026388.1|	Eimeria tenella ribosomal RNA genes and ITS	3e-56
	gnl|SRA|SRR089612.125852	F1UMNMG02EV11J	gb|AF026388.1|	Eimeria tenella ribosomal RNA genes and ITS	e-139
	gnl|SRA|SRR089612.126006	F1UMNMG02DYJ64	gb|AF026388.1|	Eimeria tenella ribosomal RNA genes and ITS	e-136
	gnl|SRA|SRR089612.126313	F1UMNMG02DRH9X	gb|AF026388.1|	Eimeria tenella ribosomal RNA genes and ITS	e-136
	gnl|SRA|SRR089612.126703	F1UMNMG02ERMFQ	gb|AF026388.1|	Eimeria tenella ribosomal RNA genes and ITS	e-118
	gnl|SRA|SRR089612.127344	F1UMNMG02DU7YR	gb|AF026388.1|	Eimeria tenella ribosomal RNA genes and ITS	e-153
	gnl|SRA|SRR089612.127653	F1UMNMG02C9QFC	gb|AF026388.1|	Eimeria tenella ribosomal RNA genes and ITS	e-138
	gnl|SRA|SRR089612.130479	F1UMNMG02D76H1	gb|AF026388.1|	Eimeria tenella ribosomal RNA genes and ITS	7e-92
	gnl|SRA|SRR089612.130738	F1UMNMG02DY84O	gb|AF026388.1|	Eimeria tenella ribosomal RNA genes and ITS	2e-54
	gnl|SRA|SRR089612.130971	F1UMNMG02DT74B	gb|AF026388.1|	Eimeria tenella ribosomal RNA genes and ITS	3e-94
	gnl|SRA|SRR089612.131139	F1UMNMG02E2BS5	gb|AF026388.1|	Eimeria tenella ribosomal RNA genes and ITS	e-137
	gnl|SRA|SRR089612.131587	F1UMNMG02D6RIC	gb|AF026388.1|	Eimeria tenella ribosomal RNA genes and ITS	e-130
	gnl|SRA|SRR089612.132077	F1UMNMG02EOP3L	gb|AF026388.1|	Eimeria tenella ribosomal RNA genes and ITS	e-136
	gnl|SRA|SRR089612.134191	F1UMNMG02DYGVU	gb|AF026388.1|	Eimeria tenella ribosomal RNA genes and ITS	e-132
	gnl|SRA|SRR089612.136376	F1UMNMG02C7XXQ	gb|AF026388.1|	Eimeria tenella ribosomal RNA genes and ITS	e-123
	gnl|SRA|SRR089612.137749	F1UMNMG02DC31L	gb|AF026388.1|	Eimeria tenella ribosomal RNA genes and ITS	e-130
	gnl|SRA|SRR089612.137951	F1UMNMG02D1ZDI	gb|AF026388.1|	Eimeria tenella ribosomal RNA genes and ITS	e-117
	gnl|SRA|SRR089612.142001	F1UMNMG02EB2O4	gb|AF026388.1|	Eimeria tenella ribosomal RNA genes and ITS	e-144
	gnl|SRA|SRR089612.142156	F1UMNMG02D1B12	gb|AF026388.1|	Eimeria tenella ribosomal RNA genes and ITS	e-129
	gnl|SRA|SRR089612.142327	F1UMNMG02DQYXI	gb|AF026388.1|	Eimeria tenella ribosomal RNA genes and ITS	e-131
	gnl|SRA|SRR089612.144134	F1UMNMG02EDNOD	gb|AF026388.1|	Eimeria tenella ribosomal RNA genes and ITS	7e-57
	gnl|SRA|SRR089612.148979	F1UMNMG02EW2PM	gb|AF026388.1|	Eimeria tenella ribosomal RNA genes and ITS	e-134
	gnl|SRA|SRR089612.149212	F1UMNMG02D7D9M	gb|AF026388.1|	Eimeria tenella ribosomal RNA genes and ITS	e-136
	gnl|SRA|SRR089612.149560	F1UMNMG02D6X99	gb|AF026388.1|	Eimeria tenella ribosomal RNA genes and ITS	e-142
	gnl|SRA|SRR089612.149886	F1UMNMG02C6WWQ	gb|AF026388.1|	Eimeria tenella ribosomal RNA genes and ITS	e-101
	gnl|SRA|SRR089612.150500	F1UMNMG02EUBBW	gb|AF026388.1|	Eimeria tenella ribosomal RNA genes and ITS	e-136
	gnl|SRA|SRR089612.150641	F1UMNMG02DLGID	gb|AF026388.1|	Eimeria tenella ribosomal RNA genes and ITS	e-141
	gnl|SRA|SRR089612.153012	F1UMNMG02ER7PF	gb|AF026388.1|	Eimeria tenella ribosomal RNA genes and ITS	e-100
	gnl|SRA|SRR089612.155926	F1UMNMG02D5WTZ	gb|AF026388.1|	Eimeria tenella ribosomal RNA genes and ITS	1e-90
	gnl|SRA|SRR089612.157312	F1UMNMG02E7AM8	gb|AF026388.1|	Eimeria tenella ribosomal RNA genes and ITS	e-133
	gnl|SRA|SRR089612.157590	F1UMNMG02EM6WZ	gb|AF026388.1|	Eimeria tenella ribosomal RNA genes and ITS	e-133
	gnl|SRA|SRR089612.161120	F1UMNMG02EMYXS	gb|AF026388.1|	Eimeria tenella ribosomal RNA genes and ITS	e-141
	gnl|SRA|SRR089612.161368	F1UMNMG02DIP7S	gb|AF026388.1|	Eimeria tenella ribosomal RNA genes and ITS	e-133
	gnl|SRA|SRR089612.162732	F1UMNMG02EDU7M	gb|AF026388.1|	Eimeria tenella ribosomal RNA genes and ITS	e-133
	gnl|SRA|SRR089612.163394	F1UMNMG02EBC9Y	gb|AF026388.1|	Eimeria tenella ribosomal RNA genes and ITS	e-105
	gnl|SRA|SRR089612.163798	F1UMNMG02EF7X4	gb|AF026388.1|	Eimeria tenella ribosomal RNA genes and ITS	e-127
	gnl|SRA|SRR089612.166202	F1UMNMG02DJS5I	gb|AF026388.1|	Eimeria tenella ribosomal RNA genes and ITS	e-118
	gnl|SRA|SRR089612.166882	F1UMNMG02DQDO4	gb|AF026388.1|	Eimeria tenella ribosomal RNA genes and ITS	e-124
	gnl|SRA|SRR089612.167398	F1UMNMG02DVPK8	gb|AF026388.1|	Eimeria tenella ribosomal RNA genes and ITS	e-113
	gnl|SRA|SRR089612.167635	F1UMNMG02EYGX0	gb|AF026388.1|	Eimeria tenella ribosomal RNA genes and ITS	e-139
	gnl|SRA|SRR089612.168160	F1UMNMG02ETG9Z	gb|AF026388.1|	Eimeria tenella ribosomal RNA genes and ITS	e-139
	gnl|SRA|SRR089612.168973	F1UMNMG02DH7K3	gb|AF026388.1|	Eimeria tenella ribosomal RNA genes and ITS	e-135
	gnl|SRA|SRR089612.172154	F1UMNMG02ERJST	gb|AF026388.1|	Eimeria tenella ribosomal RNA genes and ITS	e-134
	gnl|SRA|SRR089612.174101	F1UMNMG02D7IJK	gb|AF026388.1|	Eimeria tenella ribosomal RNA genes and ITS	e-114
	gnl|SRA|SRR089612.175637	F1UMNMG02EXEEJ	gb|AF026388.1|	Eimeria tenella ribosomal RNA genes and ITS	e-132
	gnl|SRA|SRR089612.175767	F1UMNMG02EPDA8	gb|AF026388.1|	Eimeria tenella ribosomal RNA genes and ITS	e-138
	gnl|SRA|SRR089612.178760	F1UMNMG02D98HN	gb|AF026388.1|	Eimeria tenella ribosomal RNA genes and ITS	e-136
	gnl|SRA|SRR089612.179439	F1UMNMG02D10M0	gb|AF026388.1|	Eimeria tenella ribosomal RNA genes and ITS	e-133
	gnl|SRA|SRR089612.180447	F1UMNMG02DQXDJ	gb|AF026388.1|	Eimeria tenella ribosomal RNA genes and ITS	e-136
	gnl|SRA|SRR089612.182118	F1UMNMG02E3WIF	gb|AF026388.1|	Eimeria tenella ribosomal RNA genes and ITS	e-130
	gnl|SRA|SRR089612.182259	F1UMNMG02EHKTJ	gb|AF026388.1|	Eimeria tenella ribosomal RNA genes and ITS	e-134
	gnl|SRA|SRR089612.182476	F1UMNMG02EC17A	gb|AF026388.1|	Eimeria tenella ribosomal RNA genes and ITS	2e-98
	gnl|SRA|SRR089612.185109	F1UMNMG02ESJE4	gb|AF026388.1|	Eimeria tenella ribosomal RNA genes and ITS	e-123
	gnl|SRA|SRR089612.187296	F1UMNMG02ER9K4	gb|AF026388.1|	Eimeria tenella ribosomal RNA genes and ITS	e-138
	gnl|SRA|SRR089612.187609	F1UMNMG02DTTI0	gb|AF026388.1|	Eimeria tenella ribosomal RNA genes and ITS	e-137
	gnl|SRA|SRR089612.187629	F1UMNMG02EDBR5	gb|AF026388.1|	Eimeria tenella ribosomal RNA genes and ITS	1e-84
	gnl|SRA|SRR089612.190554	F1UMNMG02EOOB2	gb|AF026388.1|	Eimeria tenella ribosomal RNA genes and ITS	e-139
	gnl|SRA|SRR089612.191197	F1UMNMG02E2W45	gb|AF026388.1|	Eimeria tenella ribosomal RNA genes and ITS	e-131
	gnl|SRA|SRR089612.194420	F1UMNMG02E3RRV	gb|AF026388.1|	Eimeria tenella ribosomal RNA genes and ITS	9e-57
	gnl|SRA|SRR089612.200663	F1UMNMG02D4YCL	gb|AF026388.1|	Eimeria tenella ribosomal RNA genes and ITS	e-143
	gnl|SRA|SRR089612.201057	F1UMNMG02EPFOD	gb|AF026388.1|	Eimeria tenella ribosomal RNA genes and ITS	e-110
	gnl|SRA|SRR089612.202267	F1UMNMG02ERLDD	gb|AF026388.1|	Eimeria tenella ribosomal RNA genes and ITS	5e-99
	gnl|SRA|SRR089612.203553	F1UMNMG02D2FPC	gb|AF026388.1|	Eimeria tenella ribosomal RNA genes and ITS	e-136
	gnl|SRA|SRR089612.204978	F1UMNMG02C69TO	gb|AF026388.1|	Eimeria tenella ribosomal RNA genes and ITS	1e-84
	gnl|SRA|SRR089612.210094	F1UMNMG02DZB64	gb|AF026388.1|	Eimeria tenella ribosomal RNA genes and ITS	e-132
	gnl|SRA|SRR089612.210854	F1UMNMG02EWMWM	gb|AF026388.1|	Eimeria tenella ribosomal RNA genes and ITS	e-135
	gnl|SRA|SRR089612.212207	F1UMNMG02EQ843	gb|AF026388.1|	Eimeria tenella ribosomal RNA genes and ITS	e-115
	gnl|SRA|SRR089612.214768	F1UMNMG02DUJA8	gb|AF026388.1|	Eimeria tenella ribosomal RNA genes and ITS	e-103
	gnl|SRA|SRR089612.216134	F1UMNMG02ENV7G	gb|AF026388.1|	Eimeria tenella ribosomal RNA genes and ITS	e-101
	gnl|SRA|SRR089612.218784	F1UMNMG02EY5YX	gb|AF026388.1|	Eimeria tenella ribosomal RNA genes and ITS	1e-56
	gnl|SRA|SRR089612.218860	F1UMNMG02EM0GE	gb|AF026388.1|	Eimeria tenella ribosomal RNA genes and ITS	e-138
	gnl|SRA|SRR089612.221307	F1UMNMG02EMMHI	gb|AF026388.1|	Eimeria tenella ribosomal RNA genes and ITS	e-118
	gnl|SRA|SRR089612.105284	F1UMNMG02DTVJM	emb|AM948398.1|	Eimeria tenella first generation merozoite cDNA clone ETwisMER-3d02.q1k	e-142
	gnl|SRA|SRR089612.144220	F1UMNMG02DY4FB	emb|AM948398.1|	Eimeria tenella first generation merozoite cDNA clone ETwisMER-3d02.q1k	e-142
	gnl|SRA|SRR089612.173761	F1UMNMG02DKA2E	emb|AM948398.1|	Eimeria tenella first generation merozoite cDNA clone ETwisMER-3d02.q1k	e-142
	gnl|SRA|SRR089612.178414	F1UMNMG02EK2Y5	emb|AM948398.1|	Eimeria tenella first generation merozoite cDNA clone ETwisMER-3d02.q1k	e-123
	gnl|SRA|SRR089612.200657	F1UMNMG02DLP0E	emb|AM948398.1|	Eimeria tenella first generation merozoite cDNA clone ETwisMER-3d02.q1k	e-130
	gnl|SRA|SRR089612.117	F1UMNMG02C9ZFZ	gb|AF076904.1|	Sarcocystis arieticanis large subunit ribosomal RNA gene	4e-59
	gnl|SRA|SRR089612.8225	F1UMNMG02DSEI8	gb|AF076904.1|	Sarcocystis arieticanis large subunit ribosomal RNA gene	3e-75
	gnl|SRA|SRR089612.10101	F1UMNMG02DF0ZP	gb|AF076904.1|	Sarcocystis arieticanis large subunit ribosomal RNA gene	3e-72
	gnl|SRA|SRR089612.15290	F1UMNMG02DSL3A	gb|AF076904.1|	Sarcocystis arieticanis large subunit ribosomal RNA gene	6e-55
	gnl|SRA|SRR089612.15514	F1UMNMG02EODPM	gb|AF076904.1|	Sarcocystis arieticanis large subunit ribosomal RNA gene	8e-73
	gnl|SRA|SRR089612.19682	F1UMNMG02C8ZPH	gb|AF076904.1|	Sarcocystis arieticanis large subunit ribosomal RNA gene	2e-73
	gnl|SRA|SRR089612.20469	F1UMNMG02EC6FG	gb|AF076904.1|	Sarcocystis arieticanis large subunit ribosomal RNA gene	2e-51
	gnl|SRA|SRR089612.20681	F1UMNMG02EUWY8	gb|AF076904.1|	Sarcocystis arieticanis large subunit ribosomal RNA gene	3e-66
	gnl|SRA|SRR089612.22033	F1UMNMG02D8YFC	gb|AF076904.1|	Sarcocystis arieticanis large subunit ribosomal RNA gene	2e-51
	gnl|SRA|SRR089612.23559	F1UMNMG02EAE3T	gb|AF076904.1|	Sarcocystis arieticanis large subunit ribosomal RNA gene	3e-60
	gnl|SRA|SRR089612.24114	F1UMNMG02DYQTR	gb|AF076904.1|	Sarcocystis arieticanis large subunit ribosomal RNA gene	2e-54
	gnl|SRA|SRR089612.24469	F1UMNMG02EUW8H	gb|AF076904.1|	Sarcocystis arieticanis large subunit ribosomal RNA gene	5e-74
	gnl|SRA|SRR089612.27058	F1UMNMG02E2ARW	gb|AF076904.1|	Sarcocystis arieticanis large subunit ribosomal RNA gene	6e-61
	gnl|SRA|SRR089612.27665	F1UMNMG02D6MWY	gb|AF076904.1|	Sarcocystis arieticanis large subunit ribosomal RNA gene	7e-61
	gnl|SRA|SRR089612.27694	F1UMNMG02EYDRH	gb|AF076904.1|	Sarcocystis arieticanis large subunit ribosomal RNA gene	1e-65
	gnl|SRA|SRR089612.31807	F1UMNMG02DA5XD	gb|AF076904.1|	Sarcocystis arieticanis large subunit ribosomal RNA gene	2e-73
	gnl|SRA|SRR089612.32168	F1UMNMG02DAQ7A	gb|AF076904.1|	Sarcocystis arieticanis large subunit ribosomal RNA gene	3e-63
	gnl|SRA|SRR089612.33043	F1UMNMG02EBPV3	gb|AF076904.1|	Sarcocystis arieticanis large subunit ribosomal RNA gene	7e-67
	gnl|SRA|SRR089612.33896	F1UMNMG02D5W67	gb|AF076904.1|	Sarcocystis arieticanis large subunit ribosomal RNA gene	1e-68
	gnl|SRA|SRR089612.35607	F1UMNMG02EBREE	gb|AF076904.1|	Sarcocystis arieticanis large subunit ribosomal RNA gene	7e-70
	gnl|SRA|SRR089612.35741	F1UMNMG02D1Q8Q	gb|AF076904.1|	Sarcocystis arieticanis large subunit ribosomal RNA gene	1e-55
	gnl|SRA|SRR089612.37594	F1UMNMG02DUWVO	gb|AF076904.1|	Sarcocystis arieticanis large subunit ribosomal RNA gene	3e-63
	gnl|SRA|SRR089612.38435	F1UMNMG02DB264	gb|AF076904.1|	Sarcocystis arieticanis large subunit ribosomal RNA gene	8e-76
	gnl|SRA|SRR089612.38906	F1UMNMG02DLHJS	gb|AF076904.1|	Sarcocystis arieticanis large subunit ribosomal RNA gene	2e-73
	gnl|SRA|SRR089612.40064	F1UMNMG02EZXY3	gb|AF076904.1|	Sarcocystis arieticanis large subunit ribosomal RNA gene	4e-68
	gnl|SRA|SRR089612.40827	F1UMNMG02D3LHU	gb|AF076904.1|	Sarcocystis arieticanis large subunit ribosomal RNA gene	1e-59
	gnl|SRA|SRR089612.40830	F1UMNMG02DP778	gb|AF076904.1|	Sarcocystis arieticanis large subunit ribosomal RNA gene	5e-74
	gnl|SRA|SRR089612.40959	F1UMNMG02E1E5E	gb|AF076904.1|	Sarcocystis arieticanis large subunit ribosomal RNA gene	3e-53
	gnl|SRA|SRR089612.43459	F1UMNMG02DQCW4	gb|AF076904.1|	Sarcocystis arieticanis large subunit ribosomal RNA gene	6e-58
	gnl|SRA|SRR089612.45132	F1UMNMG02D7OON	gb|AF076904.1|	Sarcocystis arieticanis large subunit ribosomal RNA gene	1e-65
	gnl|SRA|SRR089612.47494	F1UMNMG02D1HCA	gb|AF076904.1|	Sarcocystis arieticanis large subunit ribosomal RNA gene	5e-74
	gnl|SRA|SRR089612.47793	F1UMNMG02DFNV8	gb|AF076904.1|	Sarcocystis arieticanis large subunit ribosomal RNA gene	1e-55
	gnl|SRA|SRR089612.49388	F1UMNMG02EY8BY	gb|AF076904.1|	Sarcocystis arieticanis large subunit ribosomal RNA gene	1e-71
	gnl|SRA|SRR089612.50329	F1UMNMG02D9W7Z	gb|AF076904.1|	Sarcocystis arieticanis large subunit ribosomal RNA gene	2e-57
	gnl|SRA|SRR089612.50846	F1UMNMG02ETJ4N	gb|AF076904.1|	Sarcocystis arieticanis large subunit ribosomal RNA gene	1e-62
	gnl|SRA|SRR089612.51556	F1UMNMG02DK6CV	gb|AF076904.1|	Sarcocystis arieticanis large subunit ribosomal RNA gene	1e-59
	gnl|SRA|SRR089612.52152	F1UMNMG02DNZN1	gb|AF076904.1|	Sarcocystis arieticanis large subunit ribosomal RNA gene	1e-71
	gnl|SRA|SRR089612.53099	F1UMNMG02DUU6L	gb|AF076904.1|	Sarcocystis arieticanis large subunit ribosomal RNA gene	2e-61
	gnl|SRA|SRR089612.53374	F1UMNMG02DNJHB	gb|AF076904.1|	Sarcocystis arieticanis large subunit ribosomal RNA gene	2e-70
	gnl|SRA|SRR089612.54848	F1UMNMG02D9Q0L	gb|AF076904.1|	Sarcocystis arieticanis large subunit ribosomal RNA gene	3e-72
	gnl|SRA|SRR089612.56576	F1UMNMG02DU3I8	gb|AF076904.1|	Sarcocystis arieticanis large subunit ribosomal RNA gene	4e-59
	gnl|SRA|SRR089612.57648	F1UMNMG02D50FF	gb|AF076904.1|	Sarcocystis arieticanis large subunit ribosomal RNA gene	2e-76
	gnl|SRA|SRR089612.57709	F1UMNMG02EH69T	gb|AF076904.1|	Sarcocystis arieticanis large subunit ribosomal RNA gene	8e-73
	gnl|SRA|SRR089612.58113	F1UMNMG02EB2QB	gb|AF076904.1|	Sarcocystis arieticanis large subunit ribosomal RNA gene	2e-73
	gnl|SRA|SRR089612.58930	F1UMNMG02EW94O	gb|AF076904.1|	Sarcocystis arieticanis large subunit ribosomal RNA gene	5e-77
	gnl|SRA|SRR089612.72132	F1UMNMG02EBGYE	gb|AF076904.1|	Sarcocystis arieticanis large subunit ribosomal RNA gene	8e-73
	gnl|SRA|SRR089612.73264	F1UMNMG02DT1BE	gb|AF076904.1|	Sarcocystis arieticanis large subunit ribosomal RNA gene	5e-74
	gnl|SRA|SRR089612.75309	F1UMNMG02ENI9A	gb|AF076904.1|	Sarcocystis arieticanis large subunit ribosomal RNA gene	1e-65
	gnl|SRA|SRR089612.77362	F1UMNMG02E465C	gb|AF076904.1|	Sarcocystis arieticanis large subunit ribosomal RNA gene	8e-76
	gnl|SRA|SRR089612.83461	F1UMNMG02D7A84	gb|AF076904.1|	Sarcocystis arieticanis large subunit ribosomal RNA gene	5e-71
	gnl|SRA|SRR089612.89688	F1UMNMG02DVYJM	gb|AF076904.1|	Sarcocystis arieticanis large subunit ribosomal RNA gene	3e-69
	gnl|SRA|SRR089612.90292	F1UMNMG02DZZJI	gb|AF076904.1|	Sarcocystis arieticanis large subunit ribosomal RNA gene	2e-73
	gnl|SRA|SRR089612.90469	F1UMNMG02ELF4Z	gb|AF076904.1|	Sarcocystis arieticanis large subunit ribosomal RNA gene	2e-79
	gnl|SRA|SRR089612.94020	F1UMNMG02EGNEG	gb|AF076904.1|	Sarcocystis arieticanis large subunit ribosomal RNA gene	4e-56
	gnl|SRA|SRR089612.94786	F1UMNMG02D8DO1	gb|AF076904.1|	Sarcocystis arieticanis large subunit ribosomal RNA gene	9e-76
	gnl|SRA|SRR089612.95351	F1UMNMG02DEI0N	gb|AF076904.1|	Sarcocystis arieticanis large subunit ribosomal RNA gene	2e-67
	gnl|SRA|SRR089612.95804	F1UMNMG02EPNN1	gb|AF076904.1|	Sarcocystis arieticanis large subunit ribosomal RNA gene	1e-74
	gnl|SRA|SRR089612.96006	F1UMNMG02DUR2O	gb|AF076904.1|	Sarcocystis arieticanis large subunit ribosomal RNA gene	7e-70
	gnl|SRA|SRR089612.96620	F1UMNMG02EIE9N	gb|AF076904.1|	Sarcocystis arieticanis large subunit ribosomal RNA gene	2e-76
	gnl|SRA|SRR089612.97033	F1UMNMG02DLRB9	gb|AF076904.1|	Sarcocystis arieticanis large subunit ribosomal RNA gene	1e-68
	gnl|SRA|SRR089612.97426	F1UMNMG02E0W3G	gb|AF076904.1|	Sarcocystis arieticanis large subunit ribosomal RNA gene	4e-65
	gnl|SRA|SRR089612.98377	F1UMNMG02EI7IW	gb|AF076904.1|	Sarcocystis arieticanis large subunit ribosomal RNA gene	4e-65
	gnl|SRA|SRR089612.101771	F1UMNMG02DETMI	gb|AF076904.1|	Sarcocystis arieticanis large subunit ribosomal RNA gene	8e-73
	gnl|SRA|SRR089612.101775	F1UMNMG02ENKQB	gb|AF076904.1|	Sarcocystis arieticanis large subunit ribosomal RNA gene	7e-64
	gnl|SRA|SRR089612.102168	F1UMNMG02EHQVZ	gb|AF076904.1|	Sarcocystis arieticanis large subunit ribosomal RNA gene	9e-57
	gnl|SRA|SRR089612.102298	F1UMNMG02EX7AP	gb|AF076904.1|	Sarcocystis arieticanis large subunit ribosomal RNA gene	2e-73
	gnl|SRA|SRR089612.103931	F1UMNMG02DCLQI	gb|AF076904.1|	Sarcocystis arieticanis large subunit ribosomal RNA gene	1e-71
	gnl|SRA|SRR089612.104108	F1UMNMG02E5TEJ	gb|AF076904.1|	Sarcocystis arieticanis large subunit ribosomal RNA gene	3e-75
	gnl|SRA|SRR089612.108422	F1UMNMG02DZ2CB	gb|AF076904.1|	Sarcocystis arieticanis large subunit ribosomal RNA gene	7e-67
	gnl|SRA|SRR089612.110069	F1UMNMG02D6A37	gb|AF076904.1|	Sarcocystis arieticanis large subunit ribosomal RNA gene	2e-61
	gnl|SRA|SRR089612.110485	F1UMNMG02E0WJI	gb|AF076904.1|	Sarcocystis arieticanis large subunit ribosomal RNA gene	7e-89
	gnl|SRA|SRR089612.112337	F1UMNMG02E15DW	gb|AF076904.1|	Sarcocystis arieticanis large subunit ribosomal RNA gene	8e-76
	gnl|SRA|SRR089612.112840	F1UMNMG02EV780	gb|AF076904.1|	Sarcocystis arieticanis large subunit ribosomal RNA gene	2e-57
	gnl|SRA|SRR089612.116606	F1UMNMG02DKDDW	gb|AF076904.1|	Sarcocystis arieticanis large subunit ribosomal RNA gene	3e-66
	gnl|SRA|SRR089612.117301	F1UMNMG02EEI8M	gb|AF076904.1|	Sarcocystis arieticanis large subunit ribosomal RNA gene	8e-76
	gnl|SRA|SRR089612.117646	F1UMNMG02D9XA4	gb|AF076904.1|	Sarcocystis arieticanis large subunit ribosomal RNA gene	5e-74
	gnl|SRA|SRR089612.117936	F1UMNMG02E1FNQ	gb|AF076904.1|	Sarcocystis arieticanis large subunit ribosomal RNA gene	8e-76
	gnl|SRA|SRR089612.119767	F1UMNMG02EJXEI	gb|AF076904.1|	Sarcocystis arieticanis large subunit ribosomal RNA gene	2e-70
	gnl|SRA|SRR089612.119796	F1UMNMG02EFN83	gb|AF076904.1|	Sarcocystis arieticanis large subunit ribosomal RNA gene	2e-60
	gnl|SRA|SRR089612.121800	F1UMNMG02DDRK3	gb|AF076904.1|	Sarcocystis arieticanis large subunit ribosomal RNA gene	2e-73
	gnl|SRA|SRR089612.127448	F1UMNMG02C7FVQ	gb|AF076904.1|	Sarcocystis arieticanis large subunit ribosomal RNA gene	2e-80
	gnl|SRA|SRR089612.131118	F1UMNMG02E3P3E	gb|AF076904.1|	Sarcocystis arieticanis large subunit ribosomal RNA gene	6e-61
	gnl|SRA|SRR089612.131394	F1UMNMG02DPOL0	gb|AF076904.1|	Sarcocystis arieticanis large subunit ribosomal RNA gene	9e-76
	gnl|SRA|SRR089612.132733	F1UMNMG02DH06F	gb|AF076904.1|	Sarcocystis arieticanis large subunit ribosomal RNA gene	4e-65
	gnl|SRA|SRR089612.133158	F1UMNMG02EU33I	gb|AF076904.1|	Sarcocystis arieticanis large subunit ribosomal RNA gene	2e-70
	gnl|SRA|SRR089612.133651	F1UMNMG02D2LVK	gb|AF076904.1|	Sarcocystis arieticanis large subunit ribosomal RNA gene	2e-58
	gnl|SRA|SRR089612.138849	F1UMNMG02EZBAV	gb|AF076904.1|	Sarcocystis arieticanis large subunit ribosomal RNA gene	2e-51
	gnl|SRA|SRR089612.138856	F1UMNMG02DSLHO	gb|AF076904.1|	Sarcocystis arieticanis large subunit ribosomal RNA gene	3e-72
	gnl|SRA|SRR089612.138862	F1UMNMG02C7ST6	gb|AF076904.1|	Sarcocystis arieticanis large subunit ribosomal RNA gene	1e-65
	gnl|SRA|SRR089612.139096	F1UMNMG02C77MA	gb|AF076904.1|	Sarcocystis arieticanis large subunit ribosomal RNA gene	8e-73
	gnl|SRA|SRR089612.140008	F1UMNMG02DD2KI	gb|AF076904.1|	Sarcocystis arieticanis large subunit ribosomal RNA gene	3e-63
	gnl|SRA|SRR089612.143055	F1UMNMG02DV1NF	gb|AF076904.1|	Sarcocystis arieticanis large subunit ribosomal RNA gene	6e-80
	gnl|SRA|SRR089612.147762	F1UMNMG02DPVIX	gb|AF076904.1|	Sarcocystis arieticanis large subunit ribosomal RNA gene	2e-70
	gnl|SRA|SRR089612.149987	F1UMNMG02E29U3	gb|AF076904.1|	Sarcocystis arieticanis large subunit ribosomal RNA gene	5e-71
	gnl|SRA|SRR089612.150518	F1UMNMG02E5IWH	gb|AF076904.1|	Sarcocystis arieticanis large subunit ribosomal RNA gene	2e-67
	gnl|SRA|SRR089612.154001	F1UMNMG02DO7DF	gb|AF076904.1|	Sarcocystis arieticanis large subunit ribosomal RNA gene	3e-75
	gnl|SRA|SRR089612.154324	F1UMNMG02C9M91	gb|AF076904.1|	Sarcocystis arieticanis large subunit ribosomal RNA gene	6e-58
	gnl|SRA|SRR089612.156581	F1UMNMG02ERS8O	gb|AF076904.1|	Sarcocystis arieticanis large subunit ribosomal RNA gene	1e-68
	gnl|SRA|SRR089612.162063	F1UMNMG02EFGGM	gb|AF076904.1|	Sarcocystis arieticanis large subunit ribosomal RNA gene	7e-67
	gnl|SRA|SRR089612.162638	F1UMNMG02D2HKA	gb|AF076904.1|	Sarcocystis arieticanis large subunit ribosomal RNA gene	9e-54
	gnl|SRA|SRR089612.163131	F1UMNMG02EUCR2	gb|AF076904.1|	Sarcocystis arieticanis large subunit ribosomal RNA gene	2e-70
	gnl|SRA|SRR089612.163608	F1UMNMG02DO9PB	gb|AF076904.1|	Sarcocystis arieticanis large subunit ribosomal RNA gene	1e-62
	gnl|SRA|SRR089612.165701	F1UMNMG02EWNO4	gb|AF076904.1|	Sarcocystis arieticanis large subunit ribosomal RNA gene	2e-54
	gnl|SRA|SRR089612.166509	F1UMNMG02EOQHH	gb|AF076904.1|	Sarcocystis arieticanis large subunit ribosomal RNA gene	2e-76
	gnl|SRA|SRR089612.168483	F1UMNMG02D7I9P	gb|AF076904.1|	Sarcocystis arieticanis large subunit ribosomal RNA gene	5e-84
	gnl|SRA|SRR089612.168909	F1UMNMG02EJFJD	gb|AF076904.1|	Sarcocystis arieticanis large subunit ribosomal RNA gene	4e-84
	gnl|SRA|SRR089612.170475	F1UMNMG02DK3XB	gb|AF076904.1|	Sarcocystis arieticanis large subunit ribosomal RNA gene	1e-77
	gnl|SRA|SRR089612.171056	F1UMNMG02DE1ZF	gb|AF076904.1|	Sarcocystis arieticanis large subunit ribosomal RNA gene	4e-56
	gnl|SRA|SRR089612.172259	F1UMNMG02EAG8P	gb|AF076904.1|	Sarcocystis arieticanis large subunit ribosomal RNA gene	1e-74
	gnl|SRA|SRR089612.172769	F1UMNMG02DRI3F	gb|AF076904.1|	Sarcocystis arieticanis large subunit ribosomal RNA gene	4e-81
	gnl|SRA|SRR089612.173633	F1UMNMG02EZ9A0	gb|AF076904.1|	Sarcocystis arieticanis large subunit ribosomal RNA gene	4e-62
	gnl|SRA|SRR089612.183493	F1UMNMG02DQYCP	gb|AF076904.1|	Sarcocystis arieticanis large subunit ribosomal RNA gene	2e-70
	gnl|SRA|SRR089612.187144	F1UMNMG02D09Y7	gb|AF076904.1|	Sarcocystis arieticanis large subunit ribosomal RNA gene	3e-57
	gnl|SRA|SRR089612.188806	F1UMNMG02DZGYZ	gb|AF076904.1|	Sarcocystis arieticanis large subunit ribosomal RNA gene	4e-78
	gnl|SRA|SRR089612.189986	F1UMNMG02EKWVQ	gb|AF076904.1|	Sarcocystis arieticanis large subunit ribosomal RNA gene	2e-76
	gnl|SRA|SRR089612.194558	F1UMNMG02DG7T2	gb|AF076904.1|	Sarcocystis arieticanis large subunit ribosomal RNA gene	7e-67
	gnl|SRA|SRR089612.194619	F1UMNMG02ELGVT	gb|AF076904.1|	Sarcocystis arieticanis large subunit ribosomal RNA gene	1e-74
	gnl|SRA|SRR089612.202459	F1UMNMG02E5P8J	gb|AF076904.1|	Sarcocystis arieticanis large subunit ribosomal RNA gene	4e-90
	gnl|SRA|SRR089612.203370	F1UMNMG02E2SYF	gb|AF076904.1|	Sarcocystis arieticanis large subunit ribosomal RNA gene	4e-78
	gnl|SRA|SRR089612.208524	F1UMNMG02D63UG	gb|AF076904.1|	Sarcocystis arieticanis large subunit ribosomal RNA gene	1e-59
	gnl|SRA|SRR089612.209366	F1UMNMG02DV92Q	gb|AF076904.1|	Sarcocystis arieticanis large subunit ribosomal RNA gene	5e-96
	gnl|SRA|SRR089612.211422	F1UMNMG02DQAXS	gb|AF076904.1|	Sarcocystis arieticanis large subunit ribosomal RNA gene	5e-68
	gnl|SRA|SRR089612.211914	F1UMNMG02DDV5V	gb|AF076904.1|	Sarcocystis arieticanis large subunit ribosomal RNA gene	2e-61
	gnl|SRA|SRR089612.212992	F1UMNMG02DN09K	gb|AF076904.1|	Sarcocystis arieticanis large subunit ribosomal RNA gene	5e-71
	gnl|SRA|SRR089612.213504	F1UMNMG02D9SEF	gb|AF076904.1|	Sarcocystis arieticanis large subunit ribosomal RNA gene	2e-67
	gnl|SRA|SRR089612.214305	F1UMNMG02EZ0Y2	gb|AF076904.1|	Sarcocystis arieticanis large subunit ribosomal RNA gene	1e-74
	gnl|SRA|SRR089612.215157	F1UMNMG02D9JCW	gb|AF076904.1|	Sarcocystis arieticanis large subunit ribosomal RNA gene	6e-71
	gnl|SRA|SRR089612.215382	F1UMNMG02DKJOV	gb|AF076904.1|	Sarcocystis arieticanis large subunit ribosomal RNA gene	2e-52
	gnl|SRA|SRR089612.215623	F1UMNMG02EYMM3	gb|AF076904.1|	Sarcocystis arieticanis large subunit ribosomal RNA gene	3e-72
	gnl|SRA|SRR089612.216391	F1UMNMG02EWR0I	gb|AF076904.1|	Sarcocystis arieticanis large subunit ribosomal RNA gene	1e-75
	gnl|SRA|SRR089612.219571	F1UMNMG02EZEZQ	gb|AF076904.1|	Sarcocystis arieticanis large subunit ribosomal RNA gene	6e-52
	gnl|SRA|SRR089612.219597	F1UMNMG02C8TGC	gb|AF076904.1|	Sarcocystis arieticanis large subunit ribosomal RNA gene	9e-76
	gnl|SRA|SRR089612.219865	F1UMNMG02EUJA6	gb|AF076904.1|	Sarcocystis arieticanis large subunit ribosomal RNA gene	6e-68
	gnl|SRA|SRR089612.7657	F1UMNMG02DLGWU	gb|EF666482.1|	Ascogregarina taiwanensis rRNA genes and ITS	1e-59
	gnl|SRA|SRR089612.17355	F1UMNMG02C8C3N	gb|EF666482.1|	Ascogregarina taiwanensis rRNA genes and ITS	4e-55
	gnl|SRA|SRR089612.23651	F1UMNMG02DVG9W	gb|EF666482.1|	Ascogregarina taiwanensis rRNA genes and ITS	6e-66
	gnl|SRA|SRR089612.28049	F1UMNMG02DVB1F	gb|EF666482.1|	Ascogregarina taiwanensis rRNA genes and ITS	7e-61
	gnl|SRA|SRR089612.66563	F1UMNMG02EY7KY	gb|EF666482.1|	Ascogregarina taiwanensis rRNA genes and ITS	e-110
	gnl|SRA|SRR089612.70022	F1UMNMG02E0FUS	gb|EF666482.1|	Ascogregarina taiwanensis rRNA genes and ITS	7e-89
	gnl|SRA|SRR089612.78194	F1UMNMG02DRQ7H	gb|EF666482.1|	Ascogregarina taiwanensis rRNA genes and ITS	3e-55
	gnl|SRA|SRR089612.85914	F1UMNMG02ETCQX	gb|EF666482.1|	Ascogregarina taiwanensis rRNA genes and ITS	1e-62
	gnl|SRA|SRR089612.92735	F1UMNMG02ENCX3	gb|EF666482.1|	Ascogregarina taiwanensis rRNA genes and ITS	e-117
	gnl|SRA|SRR089612.96298	F1UMNMG02C7LB7	gb|EF666482.1|	Ascogregarina taiwanensis rRNA genes and ITS	7e-83
	gnl|SRA|SRR089612.100666	F1UMNMG02DM739	gb|EF666482.1|	Ascogregarina taiwanensis rRNA genes and ITS	2e-73
	gnl|SRA|SRR089612.106141	F1UMNMG02DAK0C	gb|EF666482.1|	Ascogregarina taiwanensis rRNA genes and ITS	e-114
	gnl|SRA|SRR089612.111478	F1UMNMG02EFFHX	gb|EF666482.1|	Ascogregarina taiwanensis rRNA genes and ITS	4e-59
	gnl|SRA|SRR089612.126995	F1UMNMG02E2BVN	gb|EF666482.1|	Ascogregarina taiwanensis rRNA genes and ITS	e-101
	gnl|SRA|SRR089612.136112	F1UMNMG02EKXKR	gb|EF666482.1|	Ascogregarina taiwanensis rRNA genes and ITS	1e-74
	gnl|SRA|SRR089612.137295	F1UMNMG02EPUHR	gb|EF666482.1|	Ascogregarina taiwanensis rRNA genes and ITS	e-110
	gnl|SRA|SRR089612.143291	F1UMNMG02ETI7T	gb|EF666482.1|	Ascogregarina taiwanensis rRNA genes and ITS	7e-52
	gnl|SRA|SRR089612.146721	F1UMNMG02E0ZL6	gb|EF666482.1|	Ascogregarina taiwanensis rRNA genes and ITS	2e-89
	gnl|SRA|SRR089612.157488	F1UMNMG02E25YO	gb|EF666482.1|	Ascogregarina taiwanensis rRNA genes and ITS	7e-86
	gnl|SRA|SRR089612.160086	F1UMNMG02D31E3	gb|EF666482.1|	Ascogregarina taiwanensis rRNA genes and ITS	7e-58
	gnl|SRA|SRR089612.166129	F1UMNMG02EDYY0	gb|EF666482.1|	Ascogregarina taiwanensis rRNA genes and ITS	1e-80
	gnl|SRA|SRR089612.167130	F1UMNMG02DPREJ	gb|EF666482.1|	Ascogregarina taiwanensis rRNA genes and ITS	e-113
	gnl|SRA|SRR089612.177688	F1UMNMG02E2S7K	gb|EF666482.1|	Ascogregarina taiwanensis rRNA genes and ITS	5e-93
	gnl|SRA|SRR089612.182949	F1UMNMG02EZ5KT	gb|EF666482.1|	Ascogregarina taiwanensis rRNA genes and ITS	e-104
	gnl|SRA|SRR089612.183725	F1UMNMG02D9VHG	gb|EF666482.1|	Ascogregarina taiwanensis rRNA genes and ITS	2e-80
	gnl|SRA|SRR089612.184015	F1UMNMG02DLTBT	gb|EF666482.1|	Ascogregarina taiwanensis rRNA genes and ITS	1e-72
	gnl|SRA|SRR089612.187100	F1UMNMG02DP7AP	gb|EF666482.1|	Ascogregarina taiwanensis rRNA genes and ITS	5e-96
	gnl|SRA|SRR089612.198701	F1UMNMG02D3TBF	gb|EF666482.1|	Ascogregarina taiwanensis rRNA genes and ITS	e-109
	gnl|SRA|SRR089612.209109	F1UMNMG02DWG6S	gb|EF666482.1|	Ascogregarina taiwanensis rRNA genes and ITS	2e-83
	gnl|SRA|SRR089612.210166	F1UMNMG02EMU8V	gb|EF666482.1|	Ascogregarina taiwanensis rRNA genes and ITS	8e-64
	gnl|SRA|SRR089612.211770	F1UMNMG02DLJDJ	gb|EF666482.1|	Ascogregarina taiwanensis rRNA genes and ITS	1e-65
	gnl|SRA|SRR089612.221507	F1UMNMG02E5ND6	gb|EF666482.1|	Ascogregarina taiwanensis rRNA genes and ITS	5e-56
	gnl|SRA|SRR089612.214750	F1UMNMG02EIPL4	gb|EF666482.1|	Ascogregarina taiwanensis rRNA genes and ITS	9e-102
	gnl|SRA|SRR089612.79583	F1UMNMG02D5AGM	gb|EF666482.1|	Ascogregarina taiwanensis rRNA genes and ITS	6e-78
	gnl|SRA|SRR089612.85792	F1UMNMG02DORVU	gb|EF666482.1|	Ascogregarina taiwanensis rRNA genes and ITS	2e-68
	gnl|SRA|SRR089612.3397	F1UMNMG02D8U2G	gb|EF666482.1|	Ascogregarina taiwanensis rRNA genes and ITS	7e-62
	gnl|SRA|SRR089612.131632	F1UMNMG02D9LNU	gb|EF666482.1|	Ascogregarina taiwanensis rRNA genes and ITS	2e-68
	gnl|SRA|SRR089612.29861	F1UMNMG02ECPA1	gb|DQ227420.1|	Besnoitia besnoiti from Israel rRNA genes and ITS	e-109
	gnl|SRA|SRR089612.44663	F1UMNMG02EU6WL	gb|DQ227420.1|	Besnoitia besnoiti from Israel rRNA genes and ITS	e-126
	gnl|SRA|SRR089612.52928	F1UMNMG02DMOU8	gb|DQ227420.1|	Besnoitia besnoiti from Israel rRNA genes and ITS	e-130
	gnl|SRA|SRR089612.62824	F1UMNMG02EE7EW	gb|DQ227420.1|	Besnoitia besnoiti from Israel rRNA genes and ITS	e-134
	gnl|SRA|SRR089612.64200	F1UMNMG02EOFED	gb|DQ227420.1|	Besnoitia besnoiti from Israel rRNA genes and ITS	e-109
	gnl|SRA|SRR089612.81839	F1UMNMG02D6KWW	gb|DQ227420.1|	Besnoitia besnoiti from Israel rRNA genes and ITS	e-124
	gnl|SRA|SRR089612.91702	F1UMNMG02EU3V1	gb|DQ227420.1|	Besnoitia besnoiti from Israel rRNA genes and ITS	e-136
	gnl|SRA|SRR089612.95311	F1UMNMG02E3AMS	gb|DQ227420.1|	Besnoitia besnoiti from Israel rRNA genes and ITS	e-127
	gnl|SRA|SRR089612.102283	F1UMNMG02E1E7D	gb|DQ227420.1|	Besnoitia besnoiti from Israel rRNA genes and ITS	e-135
	gnl|SRA|SRR089612.108821	F1UMNMG02DH792	gb|DQ227420.1|	Besnoitia besnoiti from Israel rRNA genes and ITS	e-124
	gnl|SRA|SRR089612.109989	F1UMNMG02DWLC0	gb|DQ227420.1|	Besnoitia besnoiti from Israel rRNA genes and ITS	e-130
	gnl|SRA|SRR089612.131533	F1UMNMG02D6N7Q	gb|DQ227420.1|	Besnoitia besnoiti from Israel rRNA genes and ITS	e-142
	gnl|SRA|SRR089612.140179	F1UMNMG02EO0W6	gb|DQ227420.1|	Besnoitia besnoiti from Israel rRNA genes and ITS	e-134
	gnl|SRA|SRR089612.193333	F1UMNMG02DKVQU	gb|DQ227420.1|	Besnoitia besnoiti from Israel rRNA genes and ITS	e-131
	gnl|SRA|SRR089612.199274	F1UMNMG02E1WS1	gb|DQ227420.1|	Besnoitia besnoiti from Israel rRNA genes and ITS	1e-84
	gnl|SRA|SRR089612.202476	F1UMNMG02E26J9	gb|DQ227420.1|	Besnoitia besnoiti from Israel rRNA genes and ITS	e-164
	gnl|SRA|SRR089612.215775	F1UMNMG02EQTZC	gb|DQ227420.1|	Besnoitia besnoiti from Israel rRNA genes and ITS	e-114
	gnl|SRA|SRR089612.219199	F1UMNMG02DK78E	gb|DQ227420.1|	Besnoitia besnoiti from Israel rRNA genes and ITS	e-128
	gnl|SRA|SRR089612.221116	F1UMNMG02C675S	gb|DQ227420.1|	Besnoitia besnoiti from Israel rRNA genes and ITS	e-138
	gnl|SRA|SRR089612.56097	F1UMNMG02EE6QT	gb|DQ227420.1|	Besnoitia besnoiti from Israel rRNA genes and ITS	8e-97
	gnl|SRA|SRR089612.33373	F1UMNMG02C7VRR	gb|AE014186.2|	Plasmodium falciparum 3D7 chromosome 11	1e-62
	gnl|SRA|SRR089612.36756	F1UMNMG02DJR8D	gb|AE014186.2|	Plasmodium falciparum 3D7 chromosome 11	9e-79
	gnl|SRA|SRR089612.61495	F1UMNMG02E589E	gb|AE014186.2|	Plasmodium falciparum 3D7 chromosome 11	2e-67
	gnl|SRA|SRR089612.71644	F1UMNMG02EUUCR	gb|AE014186.2|	Plasmodium falciparum 3D7 chromosome 11	2e-76
	gnl|SRA|SRR089612.88815	F1UMNMG02C61Z0	gb|AE014186.2|	Plasmodium falciparum 3D7 chromosome 11	6e-58
	gnl|SRA|SRR089612.106482	F1UMNMG02EC78T	gb|AE014186.2|	Plasmodium falciparum 3D7 chromosome 11	4e-72
	gnl|SRA|SRR089612.113146	F1UMNMG02ETBNP	gb|AE014186.2|	Plasmodium falciparum 3D7 chromosome 11	1e-62
	gnl|SRA|SRR089612.116752	F1UMNMG02DFA2N	gb|AE014186.2|	Plasmodium falciparum 3D7 chromosome 11	3e-72
	gnl|SRA|SRR089612.129370	F1UMNMG02DS9W0	gb|AE014186.2|	Plasmodium falciparum 3D7 chromosome 11	2e-64
	gnl|SRA|SRR089612.141025	F1UMNMG02DF6WH	gb|AE014186.2|	Plasmodium falciparum 3D7 chromosome 11	2e-76
	gnl|SRA|SRR089612.141753	F1UMNMG02D8HRW	gb|AE014186.2|	Plasmodium falciparum 3D7 chromosome 11	3e-72
	gnl|SRA|SRR089612.149203	F1UMNMG02DH0SS	gb|AE014186.2|	Plasmodium falciparum 3D7 chromosome 11	3e-75
	gnl|SRA|SRR089612.153251	F1UMNMG02C7EEH	gb|AE014186.2|	Plasmodium falciparum 3D7 chromosome 11	5e-62
	gnl|SRA|SRR089612.154795	F1UMNMG02D3HNK	gb|AE014186.2|	Plasmodium falciparum 3D7 chromosome 11	6e-74
	gnl|SRA|SRR089612.182846	F1UMNMG02C6AP8	gb|AE014186.2|	Plasmodium falciparum 3D7 chromosome 11	1e-71
	gnl|SRA|SRR089612.184733	F1UMNMG02ERWK8	gb|AE014186.2|	Plasmodium falciparum 3D7 chromosome 11	4e-59
	gnl|SRA|SRR089612.186093	F1UMNMG02C7A4Z	gb|AE014186.2|	Plasmodium falciparum 3D7 chromosome 11	1e-78
	gnl|SRA|SRR089612.173225	F1UMNMG02DT4KE	emb|CU660358.1|	Plasmodium falciparum FcB1 schizont cDNA clone PU0AAA55YK01	5e-59
	gnl|SRA|SRR089612.115270	F1UMNMG02DV8J9	emb|CU658781.1|	Plasmodium falciparum FcB1 schizont cDNA clone PU0AAA6YK01	5e-68
	gnl|SRA|SRR089612.207884	F1UMNMG02D46HO	emb|AL844506.2|	Plasmodium falciparum 3D7 chromosome 7	2e-70
	gnl|SRA|SRR089612.96575	F1UMNMG02EJ5D7	emb|AJ301624.1|	Plasmodium berghei 28S rRNA gene, strain ANKA	1e-53
	gnl|SRA|SRR089612.99889	F1UMNMG02EEGCK	emb|AJ301624.1|	Plasmodium berghei 28S rRNA gene, strain ANKA	3e-66
	gnl|SRA|SRR089612.141444	F1UMNMG02E7WU9	emb|AJ301624.1|	Plasmodium berghei 28S rRNA gene, strain ANKA	3e-51
	gnl|SRA|SRR089612.204157	F1UMNMG02EL9DF	emb|AJ301624.1|	Plasmodium berghei 28S rRNA gene, strain ANKA	8e-61
	gnl|SRA|SRR089612.217141	F1UMNMG02DC2NC	emb|AJ301624.1|	Plasmodium berghei 28S rRNA gene, strain ANKA	4e-78
	gnl|SRA|SRR089612.102459	F1UMNMG02DEF8H	gb|AF389341.1|	Sarcocystis cf. falcatula large subunit ribosomal RNA gene	8e-157
	gnl|SRA|SRR089612.149169	F1UMNMG02EMJ7W	gb|AF389341.1|	Sarcocystis cf. falcatula large subunit ribosomal RNA gene	1e-149
	gnl|SRA|SRR089612.159236	F1UMNMG02EGYFG	gb|AF389341.1|	Sarcocystis cf. falcatula large subunit ribosomal RNA gene	2e-158
	gnl|SRA|SRR089612.174751	F1UMNMG02D16H8	gb|AF389341.1|	Sarcocystis cf. falcatula large subunit ribosomal RNA gene	2e-147
	gnl|SRA|SRR089612.212617	F1UMNMG02E4NB9	gb|AF389341.1|	Sarcocystis cf. falcatula large subunit ribosomal RNA gene	8e-157
	gnl|SRA|SRR089612.152183	F1UMNMG02E55JE	gb|AF389341.1|	Sarcocystis cf. falcatula large subunit ribosomal RNA gene	4e-155
	gnl|SRA|SRR089612.33539	F1UMNMG02D2QVT	gb|AF389341.1|	Sarcocystis cf. falcatula large subunit ribosomal RNA gene	2e-148
	gnl|SRA|SRR089612.212774	F1UMNMG02EJN01	gb|AF389341.1|	Sarcocystis cf. falcatula large subunit ribosomal RNA gene	2e-138
	gnl|SRA|SRR089612.163987	F1UMNMG02DVF91	gb|EU553480.1|	Sarcocystis cornixi isolate V1 28S ribosomal RNA gene	e-103
	gnl|SRA|SRR089612.191117	F1UMNMG02E0ARL	gb|EU553480.1|	Sarcocystis cornixi isolate V1 28S ribosomal RNA gene	e-105
	gnl|SRA|SRR089612.219655	F1UMNMG02DFBEX	gb|EU553480.1|	Sarcocystis cornixi isolate V1 28S ribosomal RNA gene	4e-87
	gnl|SRA|SRR089612.183906	F1UMNMG02DNXRD	gb|FJ232949.2|	Sarcocystis sp. ex Columba livia 28S ribosomal RNA gene	e-106
	gnl|SRA|SRR089612.18005	F1UMNMG02DEPC4	gb|FJ865354.1|	Psychodiella chagasi small subunit ribosomal RNA gene	e-123
	gnl|SRA|SRR089612.112464	F1UMNMG02ECVO9	gb|FJ865354.1|	Psychodiella chagasi small subunit ribosomal RNA gene	0
	gnl|SRA|SRR089612.126361	F1UMNMG02EZNYQ	gb|FJ865354.1|	Psychodiella chagasi small subunit ribosomal RNA gene	e-123
	gnl|SRA|SRR089612.8442	F1UMNMG02EKVDC	gb|FJ865354.1|	Psychodiella chagasi small subunit ribosomal RNA gene	1e-54
	gnl|SRA|SRR089612.2245	F1UMNMG02EGB2X	gb|EL902026.1|	Walnut root Juglans hindsii x Juglans regia cDNA clone WRO-02-5_IV_E09 5'	2e-58
	gnl|SRA|SRR089612.84470	F1UMNMG02DMZFN	gb|EL902026.1|	Walnut root Juglans hindsii x Juglans regia cDNA clone WRO-02-5_IV_E09 5'	5e-55
	gnl|SRA|SRR089612.95787	F1UMNMG02DQROS	gb|EL902026.1|	Walnut root Juglans hindsii x Juglans regia cDNA clone WRO-02-5_IV_E09 5'	1e-68
	gnl|SRA|SRR089612.112130	F1UMNMG02D3U92	gb|EL902026.1|	Walnut root Juglans hindsii x Juglans regia cDNA clone WRO-02-5_IV_E09 5'	3e-53
	gnl|SRA|SRR089612.161714	F1UMNMG02EUNAX	gb|EL902026.1|	Walnut root Juglans hindsii x Juglans regia cDNA clone WRO-02-5_IV_E09 5'	2e-59
	gnl|SRA|SRR089612.219846	F1UMNMG02ENL4Q	gb|EL902026.1|	Walnut root Juglans hindsii x Juglans regia cDNA clone WRO-02-5_IV_E09 5'	3e-57
	gnl|SRA|SRR089612.85599	F1UMNMG02D20JY	gb|EZ192865.1|	Artemisia annua strain Artemis Contig6422, mRNA sequence	9e-58
	gnl|SRA|SRR089612.127277	F1UMNMG02E61LE	gb|EZ192865.1|	Artemisia annua strain Artemis Contig6422, mRNA sequence	2e-53
	gnl|SRA|SRR089612.100169	F1UMNMG02D0MPM	gb|CX017059.1|	Vitis vinifera cDNA EST 768 'Fleshless' Ugni blanc SSH Library clone G4_C06	2e-63
	gnl|SRA|SRR089612.158478	F1UMNMG02DTE56	gb|CX017059.1|	Vitis vinifera cDNA EST 768 'Fleshless' Ugni blanc SSH Library clone G4_C06	2e-63
	gnl|SRA|SRR089612.221470	F1UMNMG02ESKTL	gb|BG594511.1|	Solanum tuberosum cDNA clone cSTS7N23 5'	1e-67
	gnl|SRA|SRR089612.35873	F1UMNMG02E2UFJ	gb|BG594511.1|	Solanum tuberosum cDNA clone cSTS7N23 5'	2e-65
	gnl|SRA|SRR089612.121166	F1UMNMG02EY2N3	gb|GD066741.1|	Capsicum annuum cDNA, mRNA sequence KS15036B12 KS15	0
	gnl|SRA|SRR089612.38664	F1UMNMG02DH8S9	ref|NG_001019.5|	Homo sapiens immunoglobulin heavy locus (IGH@) on chromosome 14	8e-95
	gnl|SRA|SRR089612.145851	F1UMNMG02DPSNC	gb|AC189115.3|	Gallus gallus BAC clone CH261-56N13 from chromosome z	0
